# Supplementary material for: ZINBA integrates local covariates with DNA-seq data to identify broad and narrow regions of enrichment, even within amplified genomic regions
Source: Genome Biol. 2011 Jul 25;12(7):R67. doi: 10.1186/gb-2011-12-7-r67 (PMC3218829; doi:10.1186/gb-2011-12-7-r67)
Supplement: Additional file 3 — ZINBA version 2.0. A freeze of the ZINBA software as of 9 July 2011, which is included in the manuscript for archival purposes only. We recommend that users download ZINBA from our website [46] to ensure that the most up-to-date version is installed. [file gb-2011-12-7-r67-S3.GZ]

Archive with 1,177 entries (1,114 files):
- zinba
- zinba/DESCRIPTION
- zinba/src
- zinba/src/udc.c
- zinba/src/fixColor.c
- zinba/src/signalnoise.cc
- zinba/src/rangeTree.h
- zinba/src/seqOut.h
- zinba/src/gifcodes.h
- zinba/src/gifdecomp.c
- zinba/src/bPlusTree.h
- zinba/src/dtdParse.c
- zinba/src/synQueue.h
- zinba/src/subText.c
- zinba/src/maDbRep.h
- zinba/src/psl.h
- zinba/src/boxLump.h
- zinba/src/colHash.h
- zinba/src/dnaMotif.h
- zinba/src/snof.h
- zinba/src/gfNet.c
- zinba/src/tokenizer.h
- zinba/src/nibTwo.c
- zinba/src/io.h
- zinba/src/log.h
- zinba/src/gapCalc.h
- zinba/src/chainToAxt.c
- zinba/src/xenshow.c
- zinba/src/memgfx.c
- zinba/src/chain.h
- zinba/src/portimpl.h
- zinba/src/twoBitInfo.c
- zinba/src/cirTree.h
- zinba/src/options.c
- zinba/src/xenalign.h
- zinba/src/supStitch.h
- zinba/src/canalysisdouble.cc
- zinba/src/seg.h
- zinba/src/twoBitToFa.c
- zinba/src/xp.h
- zinba/src/itsa.c
- zinba/src/htmlPage.c
- zinba/src/process_bin_scores.h
- zinba/src/full_refinepeaks.cc
- zinba/src/asa121.cpp
- zinba/src/common.pss
- zinba/src/chainToPsl.h
- zinba/src/net.h
- zinba/src/gfWebLib.h
- zinba/src/servcl.c
- zinba/src/bbiFile.h
- zinba/src/twoBit.h
- zinba/src/pthreadWrap.h
- zinba/src/quotedP.h
- zinba/src/errabort.h
- zinba/src/chain.c
- zinba/src/test.cpp
- zinba/src/obscure.c
- zinba/src/patSpace.h
- zinba/src/pslWScore.sql
- zinba/src/mgMediumFont.c
- zinba/src/errCatch.h
- zinba/src/dnaLoad.c
- zinba/src/jointalign.c
- zinba/src/dnaMarkov.h
- zinba/src/diGraph.c.97
- zinba/src/nt4.c
- zinba/src/filePath.c
- zinba/src/rangeTree.c
- zinba/src/gfClientLib.h
- zinba/src/linefile.h
- zinba/src/mime.c
- zinba/src/asParse.c
- zinba/src/sqlList.h
- zinba/src/dnaseq.h
- zinba/src/servCrunx.c
- zinba/src/xmlEscape.c
- zinba/src/coordSeqCount.cc
- zinba/src/codebias.c
- zinba/src/nib.h
- zinba/src/cda.h
- zinba/src/slog.h
- zinba/src/sig.h
- zinba/src/intValTree.h
- zinba/src/dtdParse.h
- zinba/src/bits.h
- zinba/src/crudeali.h
- zinba/src/obscure.h
- zinba/src/spaceSaver.h
- zinba/src/bwRead.cc
- zinba/src/sqlNum.c
- zinba/src/diGraph.h
- zinba/src/osunix.c
- zinba/src/fof.h
- zinba/src/crTree.c
- zinba/src/trans3.h
- zinba/src/psGfx.h
- zinba/src/mgPolygon.c
- zinba/src/snofmake.c
- zinba/src/coord.h
- zinba/src/asa103.h
- zinba/src/trix.h
- zinba/src/shaRes.c
- zinba/src/rcWindows.cc
- zinba/src/analysis.cc
- zinba/src/ace.h
- zinba/src/fa.h
- zinba/src/pairHmm.c
- zinba/src/ooc.h
- zinba/src/asa121.h
- zinba/src/net.c
- zinba/src/md5.h
- zinba/src/phyloTree.h
- zinba/src/maf.h
- zinba/src/xAli.as
- zinba/src/dnaLoad.h
- zinba/src/mla.cpp
- zinba/src/sbpcHistogram.cc
- zinba/src/axt.h
- zinba/src/seqOut.c
- zinba/src/base64.c
- zinba/src/canalysis.cc
- zinba/src/bcanalysis.cc
- zinba/src/process_scores.cc
- zinba/src/keys.h
- zinba/src/subText.h
- zinba/src/seqStats.h
- zinba/src/gff.h
- zinba/src/servcis.c
- zinba/src/rbTree.c
- zinba/src/memgfx.h
- zinba/src/gfPcrLib.h
- zinba/src/https.c
- zinba/src/hmmPfamParse.c
- zinba/src/diGraph.c
- zinba/src/linefile.c
- zinba/src/basicBed.c
- zinba/src/codebias.h
- zinba/src/coordSeqCount_ki.cc
- zinba/src/dnaMarkov.c
- zinba/src/chainToAxt.h
- zinba/src/rudp.c
- zinba/src/cnvWins.h
- zinba/src/spacedSeed.c
- zinba/src/mgLargeFont.c
- zinba/src/pthreadWrap.c
- zinba/src/dataWins.cc
- zinba/src/coord.cc
- zinba/src/slog.c
- zinba/src/bigWig.h
- zinba/src/cirTree.c
- zinba/src/hmmPfamParse.h
- zinba/src/fuzzyFind.h
- zinba/src/frpanalysis.cc
- zinba/src/asParse.h
- zinba/src/colHash.c
- zinba/src/gifread.c
- zinba/src/htmshell.c
- zinba/src/synQueue.c
- zinba/src/internet.c
- zinba/src/cnvWins.cc
- zinba/src/intExp.c
- zinba/src/correlate.c
- zinba/src/mapout2alignability.cc
- zinba/src/gdf.h
- zinba/src/splatAli.c
- zinba/src/baseAlignCounts.cc
- zinba/src/axtAffine.c
- zinba/src/dlist.c
- zinba/src/process_scores.h
- zinba/src/stl
- zinba/src/stl/slist
- zinba/src/stl/stl_function.h
- zinba/src/stl/stl_threads.h
- zinba/src/stl/function.h
- zinba/src/stl/multiset.h
- zinba/src/stl/stl_multimap.h
- zinba/src/stl/stl_iterator_base.h
- zinba/src/stl/stl_multiset.h
- zinba/src/stl/pthread_alloc
- zinba/src/stl/stl_stack.h
- zinba/src/stl/concept_checks.h
- zinba/src/stl/stl_hash_map.h
- zinba/src/stl/container_concepts.h
- zinba/src/stl/stl_construct.h
- zinba/src/stl/stl_hashtable.h
- zinba/src/stl/bvector.h
- zinba/src/stl/iterator
- zinba/src/stl/deque
- zinba/src/stl/vector.h
- zinba/src/stl/hash_map
- zinba/src/stl/hashtable.h
- zinba/src/stl/stl_raw_storage_iter.h
- zinba/src/stl/pthread_alloc.h
- zinba/src/stl/stl_hash_set.h
- zinba/src/stl/deque.h
- zinba/src/stl/numeric
- zinba/src/stl/ropeimpl.h
- zinba/src/stl/rope
- zinba/src/stl/stl_map.h
- zinba/src/stl/stack
- zinba/src/stl/multimap.h
- zinba/src/stl/stl_algobase.h
- zinba/src/stl/stl_string_fwd.h
- zinba/src/stl/hash_set
- zinba/src/stl/stl_exception.h
- zinba/src/stl/algobase.h
- zinba/src/stl/valarray
- zinba/src/stl/limits
- zinba/src/stl/stl_deque.h
- zinba/src/stl/stl_pair.h
- zinba/src/stl/stl_uninitialized.h
- zinba/src/stl/stl_queue.h
- zinba/src/stl/stl_range_errors.h
- zinba/src/stl/stl_heap.h
- zinba/src/stl/stl_tempbuf.h
- zinba/src/stl/stl_relops.h
- zinba/src/stl/stl_ctraits_fns.h
- zinba/src/stl/stl_algo.h
- zinba/src/stl/defalloc.h
- zinba/src/stl/char_traits.h
- zinba/src/stl/stl_iterator.h
- zinba/src/stl/tempbuf.h
- zinba/src/stl/set
- zinba/src/stl/algorithm
- zinba/src/stl/string
- zinba/src/stl/stl_set.h
- zinba/src/stl/stl_numeric.h
- zinba/src/stl/list.h
- zinba/src/stl/iterator.h
- zinba/src/stl/alloc.h
- zinba/src/stl/list
- zinba/src/stl/utility
- zinba/src/stl/sequence_concepts.h
- zinba/src/stl/stl_alloc.h
- zinba/src/stl/stl_slist.h
- zinba/src/stl/stl_bvector.h
- zinba/src/stl/map.h
- zinba/src/stl/rope.h
- zinba/src/stl/stl_hash_fun.h
- zinba/src/stl/functional
- zinba/src/stl/tree.h
- zinba/src/stl/map
- zinba/src/stl/stl_vector.h
- zinba/src/stl/.svn
- zinba/src/stl/.svn/all-wcprops
- zinba/src/stl/.svn/tmp
- zinba/src/stl/.svn/tmp/props
- zinba/src/stl/.svn/tmp/prop-base
- zinba/src/stl/.svn/tmp/text-base
- zinba/src/stl/.svn/props
- zinba/src/stl/.svn/prop-base
- zinba/src/stl/.svn/text-base
- zinba/src/stl/.svn/text-base/alloc.h.svn-base
- zinba/src/stl/.svn/text-base/iterator.svn-base
- zinba/src/stl/.svn/text-base/slist.h.svn-base
- zinba/src/stl/.svn/text-base/stack.svn-base
- zinba/src/stl/.svn/text-base/stl_relops.h.svn-base
- zinba/src/stl/.svn/text-base/vector.svn-base
- zinba/src/stl/.svn/text-base/stl_multiset.h.svn-base
- zinba/src/stl/.svn/text-base/hashtable.h.svn-base
- zinba/src/stl/.svn/text-base/stl_iterator.h.svn-base
- zinba/src/stl/.svn/text-base/set.h.svn-base
- zinba/src/stl/.svn/text-base/hash_map.h.svn-base
- zinba/src/stl/.svn/text-base/ropeimpl.h.svn-base
- zinba/src/stl/.svn/text-base/stl_rope.h.svn-base
- zinba/src/stl/.svn/text-base/bitset.svn-base
- zinba/src/stl/.svn/text-base/valarray.svn-base
- zinba/src/stl/.svn/text-base/heap.h.svn-base
- zinba/src/stl/.svn/text-base/stl_multimap.h.svn-base
- zinba/src/stl/.svn/text-base/type_traits.h.svn-base
- zinba/src/stl/.svn/text-base/numeric.svn-base
- zinba/src/stl/.svn/text-base/stl_set.h.svn-base
- zinba/src/stl/.svn/text-base/algorithm.svn-base
- zinba/src/stl/.svn/text-base/utility.svn-base
- zinba/src/stl/.svn/text-base/stl_range_errors.h.svn-base
- zinba/src/stl/.svn/text-base/list.h.svn-base
- zinba/src/stl/.svn/text-base/rope.svn-base
- zinba/src/stl/.svn/text-base/memory.svn-base
- zinba/src/stl/.svn/text-base/stl_threads.h.svn-base
- zinba/src/stl/.svn/text-base/tree.h.svn-base
- zinba/src/stl/.svn/text-base/tempbuf.h.svn-base
- zinba/src/stl/.svn/text-base/stl_heap.h.svn-base
- zinba/src/stl/.svn/text-base/stl_config.h.svn-base
- zinba/src/stl/.svn/text-base/stl_list.h.svn-base
- zinba/src/stl/.svn/text-base/deque.svn-base
- zinba/src/stl/.svn/text-base/functional.svn-base
- zinba/src/stl/.svn/text-base/pthread_alloc.svn-base
- zinba/src/stl/.svn/text-base/list.svn-base
- zinba/src/stl/.svn/text-base/stl_map.h.svn-base
- zinba/src/stl/.svn/text-base/stl_tempbuf.h.svn-base
- zinba/src/stl/.svn/text-base/stl_tree.h.svn-base
- zinba/src/stl/.svn/text-base/rope.h.svn-base
- zinba/src/stl/.svn/text-base/stl_algo.h.svn-base
- zinba/src/stl/.svn/text-base/stl_iterator_base.h.svn-base
- zinba/src/stl/.svn/text-base/stl_ctraits_fns.h.svn-base
- zinba/src/stl/.svn/text-base/stl_uninitialized.h.svn-base
- zinba/src/stl/.svn/text-base/stl_hash_fun.h.svn-base
- zinba/src/stl/.svn/text-base/defalloc.h.svn-base
- zinba/src/stl/.svn/text-base/multiset.h.svn-base
[truncated: 877 more entries]
