# Supplementary material for: ZINBA integrates local covariates with DNA-seq data to identify broad and narrow regions of enrichment, even within amplified genomic regions
Source: Genome Biol. 2011 Jul 25;12(7):R67. doi: 10.1186/gb-2011-12-7-r67 (PMC3218829; doi:10.1186/gb-2011-12-7-r67)
Supplement: Additional file 3 — ZINBA version 2.0. A freeze of the ZINBA software as of 9 July 2011, which is included in the manuscript for archival purposes only. We recommend that users download ZINBA from our website [46] to ensure that the most up-to-date version is installed. [file gb-2011-12-7-r67-S3.GZ › zinba/DESCRIPTION]

Package: zinba
Type: Package
Title: ZINBA: Zero-Inflation Negative Binomial Algorithm
Version: 1.11
Date: 2011-4-26
Author: Naim Rashid, Paul Giresi
Maintainer: Naim Rashid <nrashid@bios.unc.edu>, Naim Rashid <paulg@email.unc.edu>
Description: Flexible peak calling algorithm for next generation sequencing data
License: GPL version 2 or later
LazyLoad: yes
