# Supplementary material for: ZINBA integrates local covariates with DNA-seq data to identify broad and narrow regions of enrichment, even within amplified genomic regions
Source: Genome Biol. 2011 Jul 25;12(7):R67. doi: 10.1186/gb-2011-12-7-r67 (PMC3218829; doi:10.1186/gb-2011-12-7-r67)
Supplement: Additional file 3 — ZINBA version 2.0. A freeze of the ZINBA software as of 9 July 2011, which is included in the manuscript for archival purposes only. We recommend that users download ZINBA from our website [46] to ensure that the most up-to-date version is installed. [file gb-2011-12-7-r67-S3.GZ › zinba/src/signalnoise.cc]

#include <iostream>
#include <string>
#include <fstream>
#include <vector>
#include "histsbpc.h"
#include <R.h>
#include <Rmath.h>
#define MAX_LEN 1025

using namespace std;

extern "C" {
void signalnoise(char **Rinput, char **Routput,char **Rtwobitfile, int *RnBin){
	const char * input = Rinput[0];
	const char * output = Routput[0];
	const char * twoBit = Rtwobitfile[0];
	int numBin = RnBin[0];

	histsbpc newHist;
	int ret = newHist.signalnoise(input,output,twoBit,numBin);
	if(ret != 0)
		Rprintf("\n---------------- SIGNAL TO NOISE ANALYSIS EXITING WITH ERRORS ----------------\n");
	else
		Rprintf("\n---------------- SIGNAL TO NOISE ANALYSIS COMPLETED SUCCESSFULLY ----------------\n");
}
}
