# Supplementary material for: ZINBA integrates local covariates with DNA-seq data to identify broad and narrow regions of enrichment, even within amplified genomic regions
Source: Genome Biol. 2011 Jul 25;12(7):R67. doi: 10.1186/gb-2011-12-7-r67 (PMC3218829; doi:10.1186/gb-2011-12-7-r67)
Supplement: Additional file 3 — ZINBA version 2.0. A freeze of the ZINBA software as of 9 July 2011, which is included in the manuscript for archival purposes only. We recommend that users download ZINBA from our website [46] to ensure that the most up-to-date version is installed. [file gb-2011-12-7-r67-S3.GZ › zinba/src/boxLump.h]

/* boxLump - This will lump together boxes that overlap into the smallest
 * box that encompasses the overlap.  It will put other boxes that 
 * fit in the encompassing box in there too. 
 *   It works by projecting the box list along one dimension at a
 * time looking for gaps between boxes. This is similar in function
 * to boxFindClumps, but a bit less precise, and quite a bit faster.
 * in some important cases. */

#ifndef BOXLUMP_H
#define BOXLUMP_H

#ifndef BOXCLUMP_H
#include "boxClump.h"
#endif

struct boxClump *boxLump(struct boxIn **pBoxList);
/* Convert list of boxes to a list of lumps.  The lumps
 * are a smaller number of boxes that between them contain
 * all of the input boxes.  Note that
 * the original boxList is overwritten as the boxes
 * are moved from it to the lumps. */

#endif /* BOXLUMP_H */
