# Supplementary material for: ZINBA integrates local covariates with DNA-seq data to identify broad and narrow regions of enrichment, even within amplified genomic regions
Source: Genome Biol. 2011 Jul 25;12(7):R67. doi: 10.1186/gb-2011-12-7-r67 (PMC3218829; doi:10.1186/gb-2011-12-7-r67)
Supplement: Additional file 3 — ZINBA version 2.0. A freeze of the ZINBA software as of 9 July 2011, which is included in the manuscript for archival purposes only. We recommend that users download ZINBA from our website [46] to ensure that the most up-to-date version is installed. [file gb-2011-12-7-r67-S3.GZ › zinba/src/gfNet.c]

/* gfNet.c - Network dependent stuff for blat server. */

#include "common.h"
#include "errabort.h"
#include "genoFind.h"
#include "net.h"

static char const rcsid[] = "$Id: gfNet.c,v 1.8 2004/06/01 16:49:03 kent Exp $";

int gfConnect(char *hostName, char *portName)
/* Start connection with server. */
{
/* Connect to server. */
int sd = netConnect(hostName, atoi(portName));
if (sd < 0)
    {
    errnoAbort("Sorry, the BLAT/iPCR server seems to be down.  Please try "
               "again later.");
    }
return sd;
}
