# Supplementary material for: ZINBA integrates local covariates with DNA-seq data to identify broad and narrow regions of enrichment, even within amplified genomic regions
Source: Genome Biol. 2011 Jul 25;12(7):R67. doi: 10.1186/gb-2011-12-7-r67 (PMC3218829; doi:10.1186/gb-2011-12-7-r67)
Supplement: Additional file 3 — ZINBA version 2.0. A freeze of the ZINBA software as of 9 July 2011, which is included in the manuscript for archival purposes only. We recommend that users download ZINBA from our website [46] to ensure that the most up-to-date version is installed. [file gb-2011-12-7-r67-S3.GZ › zinba/src/tokenizer.h]

/* tokenizer - A tokenizer structure that will chop up file into
 * tokens.  It is aware of quoted strings and otherwise tends to return
 * white-space or punctuated-separated words, with punctuation in
 * a separate token.  This is used by autoSql. */

#ifndef TOKENIZER_H
#define TOKENIZER_H

struct tokenizer
/* This handles reading in tokens. */
    {
    bool reuse;	         /* True if want to reuse this token. */
    bool eof;            /* True at end of file. */
    struct lineFile *lf; /* Underlying file. */
    char *curLine;       /* Current line of text. */
    char *linePt;        /* Start position within current line. */
    char *string;        /* String value of token */
    int sSize;           /* Size of string. */
    int sAlloc;          /* Allocated string size. */
      /* Some variables set after tokenizerNew to control details of
       * parsing. */
    bool leaveQuotes;	 /* Leave quotes in string. */
    bool uncommentC;	 /* Take out C (and C++) style comments. */
    bool uncommentShell; /* Take out # style comments. */
    };

struct tokenizer *tokenizerNew(char *fileName);
/* Return a new tokenizer. */

struct tokenizer *tokenizerOnLineFile(struct lineFile *lf);
/* Create a new tokenizer on open lineFile. */

void tokenizerFree(struct tokenizer **pTkz);
/* Tear down a tokenizer. */

void tokenizerReuse(struct tokenizer *tkz);
/* Reuse token. */

int tokenizerLineCount(struct tokenizer *tkz);
/* Return line of current token. */

char *tokenizerFileName(struct tokenizer *tkz);
/* Return name of file. */

char *tokenizerNext(struct tokenizer *tkz);
/* Return token's next string (also available as tkz->string) or
 * NULL at EOF. */

void tokenizerErrAbort(struct tokenizer *tkz, char *format, ...);
/* Print error message followed by file and line number and
 * abort. */

void tokenizerNotEnd(struct tokenizer *tkz);
/* Squawk if at end. */

void tokenizerMustHaveNext(struct tokenizer *tkz);
/* Get next token, which must be there. */

void tokenizerMustMatch(struct tokenizer *tkz, char *string);
/* Require next token to match string.  Return next token
 * if it does, otherwise abort. */

#endif /* TOKENIZER_H */
