# Supplementary material for: ZINBA integrates local covariates with DNA-seq data to identify broad and narrow regions of enrichment, even within amplified genomic regions
Source: Genome Biol. 2011 Jul 25;12(7):R67. doi: 10.1186/gb-2011-12-7-r67 (PMC3218829; doi:10.1186/gb-2011-12-7-r67)
Supplement: Additional file 3 — ZINBA version 2.0. A freeze of the ZINBA software as of 9 July 2011, which is included in the manuscript for archival purposes only. We recommend that users download ZINBA from our website [46] to ensure that the most up-to-date version is installed. [file gb-2011-12-7-r67-S3.GZ › zinba/src/io.h]

/*
 * Copyright (c) 1999 Apple Computer, Inc. All rights reserved.
 *
 * @APPLE_LICENSE_HEADER_START@
 * 
 * "Portions Copyright (c) 1999 Apple Computer, Inc.  All Rights
 * Reserved.  This file contains Original Code and/or Modifications of
 * Original Code as defined in and that are subject to the Apple Public
 * Source License Version 1.0 (the 'License').  You may not use this file
 * except in compliance with the License.  Please obtain a copy of the
 * License at http://www.apple.com/publicsource and read it before using
 * this file.
 * 
 * The Original Code and all software distributed under the License are
 * distributed on an 'AS IS' basis, WITHOUT WARRANTY OF ANY KIND, EITHER
 * EXPRESS OR IMPLIED, AND APPLE HEREBY DISCLAIMS ALL SUCH WARRANTIES,
 * INCLUDING WITHOUT LIMITATION, ANY WARRANTIES OF MERCHANTABILITY,
 * FITNESS FOR A PARTICULAR PURPOSE OR NON-INFRINGEMENT.  Please see the
 * License for the specific language governing rights and limitations
 * under the License."
 * 
 * @APPLE_LICENSE_HEADER_END@
 */
/*
 * Copyright (c) 1992 NeXT Computer, Inc.
 *
 * Intel 386 Family: IO space defines.
 *
 * HISTORY
 *
 * 11 August 1992 ? at NeXT
 *	Created.
 */

#ifndef _ARCH_I386_IO_H_
#define _ARCH_I386_IO_H_

typedef unsigned short		io_addr_t;
typedef unsigned short		io_len_t;

#endif	/* _ARCH_I386_IO_H_ */
