# Supplementary material for: ZINBA integrates local covariates with DNA-seq data to identify broad and narrow regions of enrichment, even within amplified genomic regions
Source: Genome Biol. 2011 Jul 25;12(7):R67. doi: 10.1186/gb-2011-12-7-r67 (PMC3218829; doi:10.1186/gb-2011-12-7-r67)
Supplement: Additional file 3 — ZINBA version 2.0. A freeze of the ZINBA software as of 9 July 2011, which is included in the manuscript for archival purposes only. We recommend that users download ZINBA from our website [46] to ensure that the most up-to-date version is installed. [file gb-2011-12-7-r67-S3.GZ › zinba/src/log.h]

/* log.h - logging for servers, can log to a file and/or syslog.  Compile with
 * -DNO_SYSLOG for systems without syslog. */

#ifndef LOG_H
#define LOG_H

void logOpenSyslog(char* program, char *facility);
/* Initialize syslog using the specified facility.  Facility is the syslog
 * facility as specified in syslog.conf.  If facility is NULL, local0 is used.
 * This adds a warn and errAbort handlers that do logging.  If custom handlers
 * are added, they should call logErrorVa().
 */

void logOpenFile(char* program, char *logFile);
/* Initialize logging to the specified file.  Append to the file if it exists.
 * This adds a warn and errAbort handlers that do logging.  If custom handlers
 * are added, they should call logErrorVa(). 
 */

FILE *logGetFile();
/* Returns the log FILE object if file logging is enabled, or NULL if it
 * isn't. This is useful for logging debugging data that doesn't fit the log
 * message paradigm, For example, logging fasta records. */

void logErrorVa(char *format, va_list args);
/* Variable args logError. */

void logError(char *format, ...)
/* Log an error message. */
#if defined(__GNUC__)
__attribute__((format(printf, 1, 2)))
#endif
;

void logWarnVa(char *format, va_list args);
/* Variable args logWarn. */

void logWarn(char *format, ...)
/* Log a warn message. */
#if defined(__GNUC__)
__attribute__((format(printf, 1, 2)))
#endif
;

void logInfoVa(char *format, va_list args);
/* Variable args logInfo. */

void logInfo(char *format, ...)
/* Log an info message. */
#if defined(__GNUC__)
__attribute__((format(printf, 1, 2)))
#endif
;

void logDebugVa(char *format, va_list args);
/* Variable args logDebug. */

void logDebug(char *format, ...)
/* Log a debug message. */
#if defined(__GNUC__)
__attribute__((format(printf, 1, 2)))
#endif
;

void logDaemonize(char *progName);
/* daemonize server process: closing open file descriptors and
 * starting logging based on the -logFacility and -log command line options .
 * if -debug is supplied , don't fork. */

#endif
