# Supplementary material for: ZINBA integrates local covariates with DNA-seq data to identify broad and narrow regions of enrichment, even within amplified genomic regions
Source: Genome Biol. 2011 Jul 25;12(7):R67. doi: 10.1186/gb-2011-12-7-r67 (PMC3218829; doi:10.1186/gb-2011-12-7-r67)
Supplement: Additional file 3 — ZINBA version 2.0. A freeze of the ZINBA software as of 9 July 2011, which is included in the manuscript for archival purposes only. We recommend that users download ZINBA from our website [46] to ensure that the most up-to-date version is installed. [file gb-2011-12-7-r67-S3.GZ › zinba/src/net.h]

/* Net.h some stuff to wrap around net communications. 
 *
 * This file is copyright 2002 Jim Kent, but license is hereby
 * granted for all use - public, private or commercial. */


#ifndef NET_H
#define NET_H

#ifndef LINEFILE_H
#include "linefile.h"
#endif /* LINEFILE_H */

#ifndef DYSTRING_H
#include "dystring.h"
#endif /* DYSTRING_H */

int netConnect(char *hostName, int port);
/* Start connection with a server having resolved port. */

int netMustConnect(char *hostName, int port);
/* Start connection with server or die. */

int netMustConnectTo(char *hostName, char *portName);
/* Start connection with a server and a port that needs to be converted to integer */

int netAcceptingSocket(int port, int queueSize);
/* Create a socket for to accept connections. */

int netAcceptingSocketFrom(int port, int queueSize, char *host);
/* Create a socket that can accept connections from a 
 * IP address on the current machine if the current machine
 * has multiple IP addresses. */

int netAccept(int sd);
/* Accept incoming connection from socket descriptor. */

int netAcceptFrom(int sd, unsigned char subnet[4]);
/* Wait for incoming connection from socket descriptor
 * from IP address in subnet.  Subnet is something
 * returned from netParseDottedQuad.  */

FILE *netFileFromSocket(int socket);
/* Wrap a FILE around socket.  This should be fclose'd
 * and separately the socket close'd. */

void netBlockBrokenPipes();
/* Make it so a broken pipe doesn't kill us. */

size_t netReadAll(int sd, void *vBuf, size_t size);
/* Read given number of bytes into buffer.
 * Don't give up on first read! */

int netMustReadAll(int sd, void *vBuf, size_t size);
/* Read given number of bytes into buffer or die.
 * Don't give up if first read is short! */

boolean netSendString(int sd, char *s);
/* Send a string down a socket - length byte first. */

boolean netSendLongString(int sd, char *s);
/* Send a string down a socket - up to 64k characters. */

boolean netSendHugeString(int sd, char *s);
/* Send a string down a socket - up to 4G characters. */

char *netRecieveString(int sd, char buf[256]);
/* Read string into buf and return it.  If buf is NULL
 * an internal buffer will be used. Abort if any problem. */

char *netRecieveLongString(int sd);
/* Read string up to 64k and return it.  freeMem
 * the result when done. Abort if any problem*/

char *netRecieveHugeString(int sd);
/* Read string up to 4G and return it.  freeMem
 * the result when done. Abort if any problem*/

char *netGetString(int sd, char buf[256]);
/* Read string into buf and return it.  If buf is NULL
 * an internal buffer will be used. Print warning message
 * and return NULL if any problem. */

char *netGetLongString(int sd);
/* Read string up to 64k and return it.  freeMem
 * the result when done.  Print warning message and
 * return NULL if any problem. */

char *netGetHugeString(int sd);
/* Read string up to 4 gig and return it.  freeMem
 * the result when done.  Print warning message and
 * return NULL if any problem. */

void netCatchPipes();
/* Set up to catch broken pipe signals. */

boolean netPipeIsBroken();
/* Return TRUE if pipe is broken */

void  netClearPipeFlag();
/* Clear broken pipe flag. */

void netParseSubnet(char *in, unsigned char out[4]);
/* Parse subnet, which is a prefix of a normal dotted quad form.
 * Out will contain 255's for the don't care bits. */

struct netParsedUrl
/* A parsed URL. */
   {
   char protocol[16];	/* Protocol - http or ftp, etc. */
   char user[128];	/* User name (optional)  */
   char password[128];	/* Password  (optional)  */
   char host[128];	/* Name of host computer - www.yahoo.com, etc. */
   char port[16];       /* Port, usually 80 or 8080. */
   char file[1024];	/* Remote file name/query string, starts with '/' */
   ssize_t byteRangeStart; /* Start of byte range, use -1 for none */
   ssize_t byteRangeEnd;   /* End of byte range use -1 for none */
   };

void netParseUrl(char *url, struct netParsedUrl *parsed);
/* Parse a URL into components.   A full URL is made up as so:
 *   http://user:password@hostName:port/file;byterange=0-499
 * User and password may be cgi-encoded.
 * This is set up so that the http:// and the port are optional. 
 */

int netUrlOpen(char *url);
/* Return unix low-level file handle for url. 
 * Just close(result) when done. */

struct hash;

int netUrlHead(char *url, struct hash *hash);
/* Go get head and return status.  Return negative number if
 * can't get head. If hash is non-null, fill it with header
 * lines, including hopefully Content-Type: */

struct lineFile *netLineFileOpen(char *url);
/* Return a lineFile attached to url.  This one
 * will skip any headers.   Free this with
 * lineFileClose(). */

struct lineFile *netLineFileMayOpen(char *url);
/* Same as netLineFileOpen, but warns and returns
 * null rather than aborting on problems. */

struct dyString *netSlurpFile(int sd);
/* Slurp file into dynamic string and return. */

struct dyString *netSlurpUrl(char *url);
/* Go grab all of URL and return it as dynamic string. */

struct lineFile *netHttpLineFileMayOpen(char *url, struct netParsedUrl **npu);
/* Parse URL and open an HTTP socket for it but don't send a request yet. */

void netHttpGet(struct lineFile *lf, struct netParsedUrl *npu,
		boolean keepAlive);
/* Send a GET request, possibly with Keep-Alive. */

int netOpenHttpExt(char *url, char *method, boolean end);
/* Return a file handle that will read the url.  If end is not
 * set then can send cookies and other info to returned file  */

int netHttpConnect(char *url, char *method, char *protocol, char *agent);
/* Parse URL, connect to associated server on port,
 * and send most of the request to the server.  If
 * specified in the url send user name and password
 * too.  This does not send the final \r\n to finish
 * off the request, so that you can send cookies. 
 * Typically the "method" will be "GET" or "POST"
 * and the agent will be the name of your program or
 * library.  Protocol is usually HTTP/1.0. */

int netHttpGetMultiple(char *url, struct slName *queries, void *userData,
		       void (*responseCB)(void *userData, char *req,
					  char *hdr, struct dyString *body));
/* Given an URL which is the base of all requests to be made, and a 
 * linked list of queries to be appended to that base and sent in as 
 * requests, send the requests as a batch and read the HTTP response 
 * headers and bodies.  If not all the requests get responses (i.e. if 
 * the server is ignoring Keep-Alive or is imposing a limit), try again 
 * until we can't connect or until all requests have been served. 
 * For each HTTP response, do a callback. */


boolean netSkipHttpHeaderLinesWithRedirect(int sd, char *url, char **redirectedUrl);
/* Skip http header lines. Return FALSE if there's a problem.
 * The input is a standard sd or fd descriptor.
 * This is meant to be able work even with a re-passable stream handle,
 * e.g. can pass it to the pipes routines, which means we can't
 * attach a linefile since filling its buffer reads in more than just the http header.
 * Handles 300, 301, 302, 303, 307 http redirects by setting *redirectedUrl to
 * the new location. */

boolean netSkipHttpHeaderLinesHandlingRedirect(int sd, char *url, int *redirectedSd, char **redirectedUrl);
/* Skip http headers lines, returning FALSE if there is a problem.  Generally called as
 *    netSkipHttpHeaderLine(sd, url, &sd, &url);
 * where sd is a socket (file) opened with netUrlOpen(url), and url is in dynamic memory.
 * If the http header indicates that the file has moved, then it will update the *redirectedSd and
 * *redirectedUrl with the new socket and URL, first closing sd.
 * If for some reason you want to detect whether the forwarding has occurred you could
 * call this as:
 *    char *newUrl = NULL;
 *    int newSd = 0;
 *    netSkipHttpHeaderLine(sd, url, &newSd, &newUrl);
 *    if (newUrl != NULL)
 *          // Update sd with newSd, free url if appropriate and replace it with newUrl, etc.
 *          //  free newUrl when finished.
 * This routine handles up to 5 steps of redirection.
 * The logic to this routine is also complicated a little to make it work in a pipe, which means we
 * can't attach a lineFile since filling the lineFile buffer reads in more than just the http header. */

boolean netGetFtpInfo(char *url, long long *retSize, time_t *retTime);
/* Return date and size of ftp url file */

#endif /* NET_H */
