# Supplementary material for: ZINBA integrates local covariates with DNA-seq data to identify broad and narrow regions of enrichment, even within amplified genomic regions
Source: Genome Biol. 2011 Jul 25;12(7):R67. doi: 10.1186/gb-2011-12-7-r67 (PMC3218829; doi:10.1186/gb-2011-12-7-r67)
Supplement: Additional file 3 — ZINBA version 2.0. A freeze of the ZINBA software as of 9 July 2011, which is included in the manuscript for archival purposes only. We recommend that users download ZINBA from our website [46] to ensure that the most up-to-date version is installed. [file gb-2011-12-7-r67-S3.GZ › zinba/src/gfWebLib.h]

/* gfWebLib - stuff shared by gfWebBlat and gfWebPcr - little web programs
 * that query gfServer in different ways. */

struct gfServerAt
/* A gfServer with an in-memory index. */
    {
    struct gfServerAt *next;
    char *host;		/* IP Address of machine running server. */
    char *port;		/* IP Port on host. */
    char *seqDir;	/* Where associated sequence lives. */
    char *name;		/* Name user sees. */
    };

struct gfServerAt *gfWebFindServer(struct gfServerAt *serverList, char *varName);
/* Find active server (that matches contents of CGI variable varName). */

struct gfWebConfig
/* A parsed out configuration file. */
    {
    char *company;	/* Company name if any. */
    char *background;	/* Web page background if any. */
    struct gfServerAt *serverList;  /* List of servers. */
    struct gfServerAt *transServerList;  /* List of translated servers. */
    char *tempDir;	/* Where to put temporary files. */
    };

struct gfWebConfig *gfWebConfigRead(char *fileName);
/* Read configuration file into globals. */
