# Supplementary material for: ZINBA integrates local covariates with DNA-seq data to identify broad and narrow regions of enrichment, even within amplified genomic regions
Source: Genome Biol. 2011 Jul 25;12(7):R67. doi: 10.1186/gb-2011-12-7-r67 (PMC3218829; doi:10.1186/gb-2011-12-7-r67)
Supplement: Additional file 3 — ZINBA version 2.0. A freeze of the ZINBA software as of 9 July 2011, which is included in the manuscript for archival purposes only. We recommend that users download ZINBA from our website [46] to ensure that the most up-to-date version is installed. [file gb-2011-12-7-r67-S3.GZ › zinba/src/pthreadWrap.h]

/* pthreadWrap - error checking wrappers around Posix
 * thread functions.  Most of the errors here are invariably
 * fatal, but shouldn't happen unless the kernal or
 * the program is hosed. */

#ifndef PTHREADWRAP_H
#define PTHREADWRAP_H

#include <pthread.h>

void pthreadCreate(pthread_t *thread, const pthread_attr_t *attr,
	void *(*start_routine)(void *), void *arg);
/* Create a thread or squawk and die. */

boolean pthreadMayCreate(pthread_t *thread, const pthread_attr_t *attr,
	void *(*start_routine)(void *), void *arg);
/* Create a thread.  Warn and return FALSE if there is a problem. */

void pthreadMutexInit(pthread_mutex_t *mutex);
/* Initialize mutex or die trying */

void pthreadMutexDestroy(pthread_mutex_t *mutex);
/* Free up mutex. */

void pthreadMutexLock(pthread_mutex_t *mutex);
/* Lock a mutex to gain exclusive access or die trying. */

void pthreadMutexUnlock(pthread_mutex_t *mutex);
/* Unlock a mutex or die trying. */

void pthreadCondInit(pthread_cond_t *cond);
/* Initialize pthread conditional. */

void pthreadCondDestroy(pthread_cond_t *cond);
/* Free up conditional. */

void pthreadCondSignal(pthread_cond_t *cond);
/* Set conditional signal to wake up a sleeping thread, or
 * die trying. */

void pthreadCondWait(pthread_cond_t *cond, pthread_mutex_t *mutex);
/* Wait for conditional signal. */

#endif /* PTHREADWRAP_H */
