# Supplementary material for: ZINBA integrates local covariates with DNA-seq data to identify broad and narrow regions of enrichment, even within amplified genomic regions
Source: Genome Biol. 2011 Jul 25;12(7):R67. doi: 10.1186/gb-2011-12-7-r67 (PMC3218829; doi:10.1186/gb-2011-12-7-r67)
Supplement: Additional file 3 — ZINBA version 2.0. A freeze of the ZINBA software as of 9 July 2011, which is included in the manuscript for archival purposes only. We recommend that users download ZINBA from our website [46] to ensure that the most up-to-date version is installed. [file gb-2011-12-7-r67-S3.GZ › zinba/src/quotedP.h]

/* Quoted Printable encoding and decoding.
 * by Galt Barber */

#ifndef QUOTEDP_H
#define QUOTEDP_H

char *quotedPrintableEncode(char *input);
/* Use Quoted-Printable standard to encode a string.
 */

boolean quotedPCollapse(char *line);
/* Use Quoted-Printable standard to decode a string.
 * Return true if the line does not end in '='
 * which indicate continuation. */

char *quotedPrintableDecode(char *input);
/* Use Quoted-Printable standard to decode a string.  Return decoded
 * string which will be freeMem'd. */

#endif /* QUOTEDP_H */
