# Supplementary material for: ZINBA integrates local covariates with DNA-seq data to identify broad and narrow regions of enrichment, even within amplified genomic regions
Source: Genome Biol. 2011 Jul 25;12(7):R67. doi: 10.1186/gb-2011-12-7-r67 (PMC3218829; doi:10.1186/gb-2011-12-7-r67)
Supplement: Additional file 3 — ZINBA version 2.0. A freeze of the ZINBA software as of 9 July 2011, which is included in the manuscript for archival purposes only. We recommend that users download ZINBA from our website [46] to ensure that the most up-to-date version is installed. [file gb-2011-12-7-r67-S3.GZ › zinba/src/pslWScore.sql]

# pslWScore.sql was originally generated by the autoSql program, which also 
# generated pslWScore.c and pslWScore.h.  This creates the database representation of
# an object which can be loaded and saved from RAM in a fairly 
# automatic way.

#Summary info about a patSpace alignment with a score addition
CREATE TABLE uniGene (
    matches int unsigned not null,	# Number of bases that match that arent repeats
    misMatch int unsigned not null,	# Number of bases that dont match
    repMatch int unsigned not null,	# Number of bases that match but are part of repeats
    nCount int unsigned not null,	# Number of N bases
    qNumInsert int unsigned not null,	# Number of inserts in query
    qBaseInsert int not null,	# Number of bases inserted in query
    tNumInsert int unsigned not null,	# Number of inserts in target
    tBaseInsert int not null,	# Number of bases inserted in target
    strand char(2) not null,	# + or - for query strand. For mouse second +- for genomic strand
    qName varchar(255) not null,	# Query sequence name
    qSize int unsigned not null,	# Query sequence size
    qStart int unsigned not null,	# Alignment start position in query
    qEnd int unsigned not null,	# Alignment end position in query
    tName varchar(255) not null,	# Target sequence name
    tSize int unsigned not null,	# Target sequence size
    tStart int unsigned not null,	# Alignment start position in target
    tEnd int unsigned not null,	# Alignment end position in target
    blockCount int unsigned not null,	# Number of blocks in alignment
    blockSizes longblob not null,	# Size of each block
    qStarts longblob not null,	# Start of each block in query.
    tStarts longblob not null,	# Start of each block in target.
    score float not null,	# score field
    index(tName(32),tStart,tEnd)
);
