# Supplementary material for: ZINBA integrates local covariates with DNA-seq data to identify broad and narrow regions of enrichment, even within amplified genomic regions
Source: Genome Biol. 2011 Jul 25;12(7):R67. doi: 10.1186/gb-2011-12-7-r67 (PMC3218829; doi:10.1186/gb-2011-12-7-r67)
Supplement: Additional file 3 — ZINBA version 2.0. A freeze of the ZINBA software as of 9 July 2011, which is included in the manuscript for archival purposes only. We recommend that users download ZINBA from our website [46] to ensure that the most up-to-date version is installed. [file gb-2011-12-7-r67-S3.GZ › zinba/src/errCatch.h]

/* errCatch - help catch errors so that errAborts aren't
 * fatal, and warn's don't necessarily get printed immediately. 
 * Note that error conditions caught this way will tend to
 * leak resources unless there are additional wrappers. 
 *
 * Typical usage is
 * errCatch = errCatchNew();
 * if (errCatchStart(errCatch))
 *     doFlakyStuff();
 * errCatchEnd(errCatch);
 * if (errCatch->gotError)
 *     warn(errCatch->message->string);
 * errCatchFree(&errCatch); 
 * cleanupFlakyStuff();
 */
#ifndef ERRCATCH_H
#define ERRCATCH_H

#ifndef DYSTRING_H
    #include "dystring.h"
#endif

struct errCatch
/* Something to help catch errors.   */
    {
    struct errCatch *next;	 /* Next in stack. */
    jmp_buf jmpBuf;		 /* Where to jump back to for recovery. */
    struct dyString *message; /* Error message if any */
    boolean gotError;		 /* Some sort of error was caught. */
    };

struct errCatch *errCatchNew();
/* Return new error catching structure. */

void errCatchFree(struct errCatch **pErrCatch);
/* Free up resources associated with errCatch */

#define errCatchStart(e) (errCatchPushHandlers(e) && setjmp(e->jmpBuf) == 0)
/* Little wrapper around setjmp.  This returns TRUE
 * on the main execution thread, FALSE after abort. */


boolean errCatchPushHandlers(struct errCatch *errCatch);
/* Push error handlers.  Not usually called directly. 
 * but rather through errCatchStart() macro.  Always
 * returns TRUE. */

void errCatchEnd(struct errCatch *errCatch);
/* Restore error handlers and pop self off of catching stack. */

boolean errCatchFinish(struct errCatch **pErrCatch);
/* Finish up error catching.  Report error if there is a
 * problem and return FALSE.  If no problem return TRUE.
 * This handles errCatchEnd and errCatchFree. */
#endif /* ERRCATCH_H */
