# Supplementary material for: ZINBA integrates local covariates with DNA-seq data to identify broad and narrow regions of enrichment, even within amplified genomic regions
Source: Genome Biol. 2011 Jul 25;12(7):R67. doi: 10.1186/gb-2011-12-7-r67 (PMC3218829; doi:10.1186/gb-2011-12-7-r67)
Supplement: Additional file 3 — ZINBA version 2.0. A freeze of the ZINBA software as of 9 July 2011, which is included in the manuscript for archival purposes only. We recommend that users download ZINBA from our website [46] to ensure that the most up-to-date version is installed. [file gb-2011-12-7-r67-S3.GZ › zinba/src/dnaMarkov.h]

/* dnaMarkov - stuff to build 1st, 2nd, 3rd, and coding
 * 3rd degree Markov models for DNA. */

#ifndef DNAMARKOV_H
#define DNAMARKOV_H

void dnaMark0(struct dnaSeq *seqList, double mark0[5], int slogMark0[5]);
/* Figure out frequency of bases in input.  Results go into
 * mark0 and optionally in scaled log form into slogMark0.
 * Order is N, T, C, A, G.  (TCAG is our normal order) */

void dnaMark1(struct dnaSeq *seqList, double mark0[5], int slogMark0[5], 
	double mark1[5][5], int slogMark1[5][5]);
/* Make up 1st order Markov model - probability that one nucleotide
 * will follow another. Input is sequence and 0th order Markov models.
 * Output is first order Markov model. slogMark1 can be NULL. */

void dnaMark2(struct dnaSeq *seqList, double mark0[5], int slogMark0[5],
	double mark1[5][5], int slogMark1[5][5],
	double mark2[5][5][5], int slogMark2[5][5][5]);
/* Make up 1st order Markov model - probability that one nucleotide
 * will follow the previous two. */

void dnaMarkTriple(struct dnaSeq *seqList, 
    double mark0[5], int slogMark0[5],
    double mark1[5][5], int slogMark1[5][5],
    double mark2[5][5][5], int slogMark2[5][5][5],
    int offset, int advance, int earlyEnd);
/* Make up a table of how the probability of a nucleotide depends on the previous two.
 * Depending on offset and advance parameters this could either be a straight 2nd order
 * Markov model, or a model for a particular coding frame. */

#endif /* DNAMARKOV_H */
