# Supplementary material for: ZINBA integrates local covariates with DNA-seq data to identify broad and narrow regions of enrichment, even within amplified genomic regions
Source: Genome Biol. 2011 Jul 25;12(7):R67. doi: 10.1186/gb-2011-12-7-r67 (PMC3218829; doi:10.1186/gb-2011-12-7-r67)
Supplement: Additional file 3 — ZINBA version 2.0. A freeze of the ZINBA software as of 9 July 2011, which is included in the manuscript for archival purposes only. We recommend that users download ZINBA from our website [46] to ensure that the most up-to-date version is installed. [file gb-2011-12-7-r67-S3.GZ › zinba/src/slog.h]

/* slog - fixed point scaled logarithm stuff. */
#ifndef SLOG_H
#define SLOG_H

extern double fSlogScale;	/* Convert to fixed point by multiplying by this. */
extern double invSlogScale;	/* To convert back to floating point use this. */

int slog(double val);
/* Return scaled log. */

int carefulSlog(double val);
/* Returns scaled log that makes sure there's no int overflow. */

double invSlog(int scaledLog);
/* Inverse of slog. */

#endif /* SLOG_H */
