# Supplementary material for: ZINBA integrates local covariates with DNA-seq data to identify broad and narrow regions of enrichment, even within amplified genomic regions
Source: Genome Biol. 2011 Jul 25;12(7):R67. doi: 10.1186/gb-2011-12-7-r67 (PMC3218829; doi:10.1186/gb-2011-12-7-r67)
Supplement: Additional file 3 — ZINBA version 2.0. A freeze of the ZINBA software as of 9 July 2011, which is included in the manuscript for archival purposes only. We recommend that users download ZINBA from our website [46] to ensure that the most up-to-date version is installed. [file gb-2011-12-7-r67-S3.GZ › zinba/src/bits.h]

/* bits - handle operations on arrays of bits. 
 *
 * This file is copyright 2002 Jim Kent, but license is hereby
 * granted for all use - public, private or commercial. */

#ifndef BITS_H
#define BITS_H

typedef unsigned char Bits;

#define bitToByteSize(bitSize) ((bitSize+7)/8)
/* Convert number of bits to number of bytes needed to store bits. */

Bits *bitAlloc(int bitCount);
/* Allocate bits. */

Bits *bitRealloc(Bits *b, int bitCount, int newBitCount);
/* Resize a bit array.  If b is null, allocate a new array */

Bits *bitClone(Bits* orig, int bitCount);
/* Clone bits. */

void bitFree(Bits **pB);
/* Free bits. */

void bitSetOne(Bits *b, int bitIx);
/* Set a single bit. */

void bitClearOne(Bits *b, int bitIx);
/* Clear a single bit. */

void bitSetRange(Bits *b, int startIx, int bitCount);
/* Set a range of bits. */

boolean bitReadOne(Bits *b, int bitIx);
/* Read a single bit. */

int bitCountRange(Bits *b, int startIx, int bitCount);
/* Count number of bits set in range. */

int bitFindSet(Bits *b, int startIx, int bitCount);
/* Find the index of the the next set bit. */

int bitFindClear(Bits *b, int startIx, int bitCount);
/* Find the index of the the next clear bit. */

void bitClear(Bits *b, int bitCount);
/* Clear many bits (possibly up to 7 beyond bitCount). */

void bitClearRange(Bits *b, int startIx, int bitCount);
/* Clear a range of bits. */

void bitAnd(Bits *a, Bits *b, int bitCount);
/* And two bitmaps.  Put result in a. */

void bitOr(Bits *a, Bits *b, int bitCount);
/* Or two bitmaps.  Put result in a. */

void bitXor(Bits *a, Bits *b, int bitCount);
/* Xor two bitmaps.  Put result in a. */

void bitNot(Bits *a, int bitCount);
/* Flip all bits in a. */

void bitPrint(Bits *a, int startIx, int bitCount, FILE* out);
/* Print part or all of bit map as a string of 0s and 1s.  Mostly useful for
 * debugging */

extern int bitsInByte[256];
/* Lookup table for how many bits are set in a byte. */

void bitsInByteInit();
/* Initialize bitsInByte array. */

#endif /* BITS_H */
