# Supplementary material for: ZINBA integrates local covariates with DNA-seq data to identify broad and narrow regions of enrichment, even within amplified genomic regions
Source: Genome Biol. 2011 Jul 25;12(7):R67. doi: 10.1186/gb-2011-12-7-r67 (PMC3218829; doi:10.1186/gb-2011-12-7-r67)
Supplement: Additional file 3 — ZINBA version 2.0. A freeze of the ZINBA software as of 9 July 2011, which is included in the manuscript for archival purposes only. We recommend that users download ZINBA from our website [46] to ensure that the most up-to-date version is installed. [file gb-2011-12-7-r67-S3.GZ › zinba/src/bwRead.cc]

#include "bwRead.h"

bwRead::bwRead(){}

bwRead::~bwRead(){}

bwRead::bwRead(const bwRead& s){
	chrom = s.chrom;
	pos = s.pos;
//	strand = s.strand;
}

//bwRead::bwRead(unsigned short int _chrom, unsigned long int _pos,unsigned short int _strand){
bwRead::bwRead(unsigned short int _chrom, unsigned long int _pos){
	chrom = _chrom;
	pos = _pos;
//	strand = _strand;
}

bool bwRead::operator <(bwRead other) const{
		return (chrom<other.chrom);
}
