# Supplementary material for: ZINBA integrates local covariates with DNA-seq data to identify broad and narrow regions of enrichment, even within amplified genomic regions
Source: Genome Biol. 2011 Jul 25;12(7):R67. doi: 10.1186/gb-2011-12-7-r67 (PMC3218829; doi:10.1186/gb-2011-12-7-r67)
Supplement: Additional file 3 — ZINBA version 2.0. A freeze of the ZINBA software as of 9 July 2011, which is included in the manuscript for archival purposes only. We recommend that users download ZINBA from our website [46] to ensure that the most up-to-date version is installed. [file gb-2011-12-7-r67-S3.GZ › zinba/src/coord.h]

#ifndef COORD_H_
#define COORD_H_

#include <iostream>

class coord {
	
	public:
			coord();
			~coord();
			coord(unsigned short int, unsigned long int, unsigned long int,unsigned short int,double);
			coord(const coord&);
			bool operator <(coord) const;

			unsigned short int chrom;//2
			unsigned long int start;//8
			unsigned long int end;//8
			unsigned short int qFlag;
			double sigVal;
	
	private:
			
};

#endif /*COORD_H_*/
