# Supplementary material for: ZINBA integrates local covariates with DNA-seq data to identify broad and narrow regions of enrichment, even within amplified genomic regions
Source: Genome Biol. 2011 Jul 25;12(7):R67. doi: 10.1186/gb-2011-12-7-r67 (PMC3218829; doi:10.1186/gb-2011-12-7-r67)
Supplement: Additional file 3 — ZINBA version 2.0. A freeze of the ZINBA software as of 9 July 2011, which is included in the manuscript for archival purposes only. We recommend that users download ZINBA from our website [46] to ensure that the most up-to-date version is installed. [file gb-2011-12-7-r67-S3.GZ › zinba/src/ooc.h]

/* ooc.h - Stuff to handle overused N-mers (tiles) in genome
 * indexing schemes. */
/* Copyright 2001-2002 Jim Kent.  All rights reserved. */

#ifndef OOC_H
#define OOC_H

void oocMaskCounts(char *oocFile, bits32 *tileCounts, int tileSize, bits32 maxPat);
/* Set items of tileCounts to maxPat if they are in oocFile. 
 * Effectively masks this out of index.*/

void oocMaskSimpleRepeats(bits32 *tileCounts, int seedSize, bits32 maxPat);
/* Mask out simple repeats in index . */

#endif /* OOC_H */
