# Supplementary material for: ZINBA integrates local covariates with DNA-seq data to identify broad and narrow regions of enrichment, even within amplified genomic regions
Source: Genome Biol. 2011 Jul 25;12(7):R67. doi: 10.1186/gb-2011-12-7-r67 (PMC3218829; doi:10.1186/gb-2011-12-7-r67)
Supplement: Additional file 3 — ZINBA version 2.0. A freeze of the ZINBA software as of 9 July 2011, which is included in the manuscript for archival purposes only. We recommend that users download ZINBA from our website [46] to ensure that the most up-to-date version is installed. [file gb-2011-12-7-r67-S3.GZ › zinba/src/net.c]

/* net.c some stuff to wrap around net communications. 
 *
 * This file is copyright 2002 Jim Kent, but license is hereby
 * granted for all use - public, private or commercial. */

#include "common.h"
#include <signal.h>
#include <errno.h>
#include <string.h>
#include "internet.h"
#include "errabort.h"
#include "hash.h"
#include "net.h"
#include "linefile.h"
#include "base64.h"
#include "cheapcgi.h"
#include "https.h"

static char const rcsid[] = "$Id: net.c,v 1.70 2009/03/10 00:31:04 galt Exp $";

/* Brought errno in to get more useful error messages */

extern int errno;

static int netStreamSocket()
/* Create a TCP/IP streaming socket.  Complain and return something
 * negative if can't */
{
int sd = socket(AF_INET, SOCK_STREAM, 0);
if (sd < 0)
    warn("Couldn't make AF_INET socket.");
return sd;
}


int netConnect(char *hostName, int port)
/* Start connection with a server. */
{
int sd, err;
struct sockaddr_in sai;		/* Some system socket info. */

if (hostName == NULL)
    {
    warn("NULL hostName in netConnect");
    return -1;
    }
if (!internetFillInAddress(hostName, port, &sai))
    return -1;
if ((sd = netStreamSocket()) < 0)
    return sd;
if ((err = connect(sd, (struct sockaddr*)&sai, sizeof(sai))) < 0)
   {
   warn("Couldn't connect to %s %d", hostName, port);
   close(sd);
   return err;
   }
return sd;
}

int netMustConnect(char *hostName, int port)
/* Start connection with server or die. */
{
int sd = netConnect(hostName, port);
if (sd < 0)
   noWarnAbort();
return sd;
}

int netMustConnectTo(char *hostName, char *portName)
/* Start connection with a server and a port that needs to be converted to integer */
{
if (!isdigit(portName[0]))
    errAbort("netConnectTo: ports must be numerical, not %s", portName);
return netMustConnect(hostName, atoi(portName));
}


int netAcceptingSocketFrom(int port, int queueSize, char *host)
/* Create a socket that can accept connections from a 
 * IP address on the current machine if the current machine
 * has multiple IP addresses. */
{
struct sockaddr_in sai;
int sd;
int flag = 1;

netBlockBrokenPipes();
if ((sd = netStreamSocket()) < 0)
    return sd;
if (!internetFillInAddress(host, port, &sai))
    return -1;
if (setsockopt(sd, SOL_SOCKET, SO_REUSEADDR, &flag, sizeof(int)))
    return -1;
if (bind(sd, (struct sockaddr*)&sai, sizeof(sai)) == -1)
    {
    warn("Couldn't bind socket to %d: %s", port, strerror(errno));
    close(sd);
    return -1;
    }
listen(sd, queueSize);
return sd;
}

int netAcceptingSocket(int port, int queueSize)
/* Create a socket that can accept connections from
 * anywhere. */
{
return netAcceptingSocketFrom(port, queueSize, NULL);
}

int netAccept(int sd)
/* Accept incoming connection from socket descriptor. */
{
socklen_t fromLen;
return accept(sd, NULL, &fromLen);
}

int netAcceptFrom(int acceptor, unsigned char subnet[4])
/* Wait for incoming connection from socket descriptor
 * from IP address in subnet.  Subnet is something
 * returned from netParseSubnet or internetParseDottedQuad. 
 * Subnet may be NULL. */
{
struct sockaddr_in sai;		/* Some system socket info. */
ZeroVar(&sai);
sai.sin_family = AF_INET;
for (;;)
    {
    socklen_t addrSize = sizeof(sai);
    int sd = accept(acceptor, (struct sockaddr *)&sai, &addrSize);
    if (sd >= 0)
	{
	if (subnet == NULL)
	    return sd;
	else
	    {
	    unsigned char unpacked[4]; 
	    internetUnpackIp(ntohl(sai.sin_addr.s_addr), unpacked);
	    if (internetIpInSubnet(unpacked, subnet))
		{
		return sd;
		}
	    else
		{
		close(sd);
		}
	    }
	}
    }
}

FILE *netFileFromSocket(int socket)
/* Wrap a FILE around socket.  This should be fclose'd
 * and separately the socket close'd. */
{
FILE *f;
if ((socket = dup(socket)) < 0)
   errnoAbort("Couldn't dupe socket in netFileFromSocket");
f = fdopen(socket, "r+");
if (f == NULL)
   errnoAbort("Couldn't fdopen socket in netFileFromSocket");
return f;
}

static boolean plumberInstalled = FALSE;

void netBlockBrokenPipes()
/* Make it so a broken pipe doesn't kill us. */
{
if (!plumberInstalled)
    {
    signal(SIGPIPE, SIG_IGN);       /* Block broken pipe signals. */
    plumberInstalled = TRUE;
    }
}

size_t netReadAll(int sd, void *vBuf, size_t size)
/* Read given number of bytes into buffer.
 * Don't give up on first read! */
{
char *buf = vBuf;
size_t totalRead = 0;
int oneRead;

if (!plumberInstalled)
    netBlockBrokenPipes();
while (totalRead < size)
    {
    oneRead = read(sd, buf + totalRead, size - totalRead);
    if (oneRead < 0)
	return oneRead;
    if (oneRead == 0)
        break;
    totalRead += oneRead;
    }
return totalRead;
}

int netMustReadAll(int sd, void *vBuf, size_t size)
/* Read given number of bytes into buffer or die.
 * Don't give up if first read is short! */
{
int ret = netReadAll(sd, vBuf, size);
if (ret < 0)
    errnoAbort("Couldn't finish netReadAll");
return ret;
}

static void notGoodSubnet(char *sns)
/* Complain about subnet format. */
{
errAbort("'%s' is not a properly formatted subnet.  Subnets must consist of\n"
         "one to three dot-separated numbers between 0 and 255\n", sns);
}

void netParseSubnet(char *in, unsigned char out[4])
/* Parse subnet, which is a prefix of a normal dotted quad form.
 * Out will contain 255's for the don't care bits. */
{
out[0] = out[1] = out[2] = out[3] = 255;
if (in != NULL)
    {
    char *snsCopy = strdup(in);
    char *words[5];
    int wordCount, i;
    wordCount = chopString(snsCopy, ".", words, ArraySize(words));
    if (wordCount > 3 || wordCount < 1)
        notGoodSubnet(in);
    for (i=0; i<wordCount; ++i)
	{
	char *s = words[i];
	int x;
	if (!isdigit(s[0]))
	    notGoodSubnet(in);
	x = atoi(s);
	if (x > 255)
	    notGoodSubnet(in);
	out[i] = x;
	}
    freez(&snsCopy);
    }
}

void netParseUrl(char *url, struct netParsedUrl *parsed)
/* Parse a URL into components.   A full URL is made up as so:
 *   http://user:password@hostName:port/file;byterange=0-499
 * User and password may be cgi-encoded.
 * This is set up so that the http:// and the port are optional. 
 */
{
char *s, *t, *u, *v, *w, *x;
char buf[1024];

/* Make local copy of URL. */
if (strlen(url) >= sizeof(buf))
    errAbort("Url too long: '%s'", url);
strcpy(buf, url);
url = buf;

/* Find out protocol - default to http. */
s = trimSpaces(url);
s = stringIn("://", url);
if (s == NULL)
    {
    strcpy(parsed->protocol, "http");
    s = url;
    }
else
    {
    *s = 0;
    tolowers(url);
    strncpy(parsed->protocol, url, sizeof(parsed->protocol));
    s += 3;
    }

/* Split off file part. */
parsed->byteRangeStart = -1;  /* default to no byte range specified */
parsed->byteRangeEnd = -1;
u = strchr(s, '/');
if (u == NULL)
    strcpy(parsed->file, "/");
else
    {
    x = strrchr(u, ';');
    if (x)
	{
	if (startsWith(";byterange=", x))
	    {
	    char *y=strchr(x, '=');
	    ++y;
	    char *z=strchr(y, '-');
	    if (z)
		{
    		++z;
		*x = 0;
		// TODO: use something better than atol() ?
		parsed->byteRangeStart = atoll(y); 
		parsed->byteRangeEnd = atoll(z);
	    	}    
	    }
	}

    /* need to encode spaces, but not ! other characters */
    char *t=replaceChars(u," ","%20");
    strncpy(parsed->file, t, sizeof(parsed->file));
    freeMem(t);
    *u = 0;
    }


/* Split off user part */
v = strchr(s, '@');
if (v == NULL)
    {
    if (sameWord(parsed->protocol,"http") ||
        sameWord(parsed->protocol,"https"))
	{
	strcpy(parsed->user, "");
	strcpy(parsed->password, "");
	}
    if (sameWord(parsed->protocol,"ftp"))
	{
	strcpy(parsed->user, "anonymous");
	strcpy(parsed->password, "x@genome.ucsc.edu");
	}
    }
else
    {
    *v = 0;
    /* split off password part */
    w = strchr(s, ':');
    if (w == NULL)
	{
	strncpy(parsed->user, s, sizeof(parsed->user));
	strcpy(parsed->password, "");
	}
    else
	{
	*w = 0;
	strncpy(parsed->user, s, sizeof(parsed->user));
	strncpy(parsed->password, w+1, sizeof(parsed->password));
	}
    
    cgiDecode(parsed->user,parsed->user,strlen(parsed->user));
    cgiDecode(parsed->password,parsed->password,strlen(parsed->password));
    s = v+1;
    }


/* Save port if it's there.  If not default to 80. */
t = strchr(s, ':');
if (t == NULL)
    {
    if (sameWord(parsed->protocol,"http"))
	strcpy(parsed->port, "80");
    if (sameWord(parsed->protocol,"https"))
	strcpy(parsed->port, "443");
    if (sameWord(parsed->protocol,"ftp"))
	strcpy(parsed->port, "21");
    }
else
    {
    *t++ = 0;
    if (!isdigit(t[0]))
	errAbort("Non-numeric port name %s", t);
    strncpy(parsed->port, t, sizeof(parsed->port));
    }

/* What's left is the host. */
strncpy(parsed->host, s, sizeof(parsed->host));
}

/* this was cloned from rudp.c - move it later for sharing */
static boolean readReadyWait(int sd, int microseconds)
/* Wait for descriptor to have some data to read, up to
 * given number of microseconds. */
{
struct timeval tv;
fd_set set;
int readyCount;

for (;;)
    {
    if (microseconds > 1000000)
	{
	tv.tv_sec = microseconds/1000000;
	tv.tv_usec = microseconds%1000000;
	}
    else
	{
	tv.tv_sec = 0;
	tv.tv_usec = microseconds;
	}
    FD_ZERO(&set);
    FD_SET(sd, &set);
    readyCount = select(sd+1, &set, NULL, NULL, &tv);
    if (readyCount < 0) 
	{
	if (errno == EINTR)	/* Select interrupted, not timed out. */
	    continue;
    	else 
    	    warn("select failure in rudp: %s", strerror(errno));
    	}
    else
	{
    	return readyCount > 0;	/* Zero readyCount indicates time out */
	}
    }
}

void sendFtpCommandOnly(int sd, char *cmd)
/* send command to ftp server */
{   
write(sd, cmd, strlen(cmd));
}


struct dyString *receiveFtpReply(int sd, char *cmd, boolean seeResult)
/* send command to ftp server and check resulting reply code, 
   give error if not desired reply */
{
struct dyString *rs = NULL;
int reply = 0;
char buf[4*1024];
int readSize;
char *startLastLine = NULL;
long timeOut = 1000000; /* wait in microsec */

rs = newDyString(4*1024);
while (1)
    {
    while (1)
	{
	if (!readReadyWait(sd, timeOut))
	    {
	    errAbort("ftp server response timed out > %ld microsec",timeOut);
	    }
	if ((readSize = read(sd, buf, sizeof(buf))) == 0)
	    break;

	dyStringAppendN(rs, buf, readSize);
	if (endsWith(rs->string,"\n"))
	    break;
	}
	
    /* find the start of the last line in the buffer */
    startLastLine = rs->string+strlen(rs->string)-1;
    if (startLastLine >= rs->string)
	if (*startLastLine == '\n') 
	    --startLastLine;
    while ((startLastLine >= rs->string) && (*startLastLine != '\n'))
	--startLastLine;
    ++startLastLine;
	
    if (strlen(startLastLine)>4)
      if (
	isdigit(startLastLine[0]) &&
	isdigit(startLastLine[1]) &&
	isdigit(startLastLine[2]) &&
	startLastLine[3]==' ')
	break;
	
    /* must be some text info we can't use, ignore it till we get status code */

    }

reply = atoi(startLastLine);

if ((reply < 200) || (reply > 399))
    errAbort("ftp server error on cmd=[%s] response=[%s]\n",cmd,rs->string);
    
if (!seeResult) dyStringFree(&rs);

return rs;
}

struct dyString *sendFtpCommand(int sd, char *cmd, boolean seeResult)
/* send command to ftp server and check resulting reply code, 
   give error if not desired reply */
{   
sendFtpCommandOnly(sd, cmd);
return receiveFtpReply(sd, cmd, seeResult);
}

int parsePasvPort(char *rs)
/* parse PASV reply to get the port and return it */
{
char *words[7];
int wordCount;
char *rsStart = strchr(rs,'(');
char *rsEnd = strchr(rs,')');
int result = 0;
rsStart++;
*rsEnd=0;
wordCount = chopString(rsStart, ",", words, ArraySize(words));
if (wordCount != 6)
    errAbort("PASV reply does not parse correctly");
result = atoi(words[4])*256+atoi(words[5]);    
return result;
}    


long long parseFtpSIZE(char *rs)
/* parse reply to SIZE and return it */
{
char *words[3];
int wordCount;
char *rsStart = rs;
long long result = 0;
wordCount = chopString(rsStart, " ", words, ArraySize(words));
if (wordCount != 2)
    errAbort("SIZE reply does not parse correctly");
result = atoll(words[1]);    
return result;
}    


time_t parseFtpMDTM(char *rs)
/* parse reply to MDTM and return it
 * 200 YYYYMMDDhhmmss */
{
char spread[] = "YYYY MM DD hh mm ss";
char *to = spread;
char *from = NULL;
char *words[3];
int wordCount;
char *rsStart = rs;
int len = strlen(rs);
if (len == 0) 
    return FALSE;
char *rsLast = rs + len - 1;
if (*rsLast == '\n')
    {
    *rsLast = 0;
    --rsLast;
    --len;
    if (len == 0) 
	return FALSE;
    }
if (*rsLast == '\r')
    {
    *rsLast = 0;
    --rsLast;
    --len;
    if (len == 0) 
	return FALSE;
    }
wordCount = chopString(rsStart, " ", words, ArraySize(words));
if (wordCount != 2)
    errAbort("MDTM reply does not parse correctly");

//printf("MDTM parse string [%s], length=%lld\n", words[1], (long long) strlen(words[1]));

from = words[1];

*to++ = *from++;
*to++ = *from++;
*to++ = *from++;
*to++ = *from++;
*to++ = '-';
*to++ = *from++;
*to++ = *from++;
*to++ = '-';
*to++ = *from++;
*to++ = *from++;
*to++ = ' ';
*to++ = *from++;
*to++ = *from++;
*to++ = ':';
*to++ = *from++;
*to++ = *from++;
*to++ = ':';
*to++ = *from++;
*to++ = *from++;
*to++ = 0;

// printf("MDTM to [%s], length=%lld\n", spread, (long long) strlen(spread));

struct tm tm;
time_t t;

if (strptime(spread, "%Y-%m-%d %H:%M:%S", &tm) == NULL)
    { /* Handle error */;
    errAbort("unable to parse MDTM string [%s]", spread);
    }

//printf("year: %d; month: %d; day: %d;\n",
//        tm.tm_year, tm.tm_mon, tm.tm_mday);
//printf("hour: %d; minute: %d; second: %d\n",
//        tm.tm_hour, tm.tm_min, tm.tm_sec);
//printf("week day: %d; year day: %d\n", tm.tm_wday, tm.tm_yday);


tm.tm_isdst = -1;      /* Not set by strptime(); tells mktime()
                          to determine whether daylight saving time
                          is in effect */
t = mktime(&tm);
if (t == -1)
    { /* Handle error */;
    errAbort("mktime failed while parsing last-modified string [%s]", words[1]);
    }

//printf("seconds since the Epoch: %lld\n", (long long) t);"

return t;
}    


boolean netGetFtpInfo(char *url, long long *retSize, time_t *retTime)
/* Return date and size of ftp url file */
{
struct netParsedUrl npu;
struct dyString *rs = NULL;
int sd;
long timeOut = 1000000; /* wait in microsec */
char cmd[256];

// TODO maybe remove this workaround where udc cache wants info on URL "/" ?

/* Parse the URL and connect. */
netParseUrl(url, &npu);

if (!sameString(npu.protocol, "ftp"))
    errAbort("Sorry, can only netOpen ftp's currently");

if (sameString(npu.file,"/"))
    {
    *retSize = 0;
    *retTime = time(NULL);
    return TRUE;
    }

sd = netMustConnect(npu.host, atoi(npu.port));

/* Ask remote ftp server for file info. */

/* don't send a command, just read the welcome msg */
if (readReadyWait(sd, timeOut))
    sendFtpCommand(sd, "", FALSE);

safef(cmd,sizeof(cmd),"USER %s\r\n", npu.user);
sendFtpCommand(sd, cmd, FALSE);

safef(cmd,sizeof(cmd),"PASS %s\r\n", npu.password);
sendFtpCommand(sd, cmd, FALSE);

sendFtpCommand(sd, "TYPE I\r\n", FALSE);  // Not sure this is required for just size/date
/* 200 Type set to I */
/* (send the data as binary, so can support compressed files) */

safef(cmd,sizeof(cmd),"SIZE %s\r\n", npu.file);
rs = sendFtpCommand(sd, cmd, TRUE);
*retSize = parseFtpSIZE(rs->string);
/* 200 12345 */

/* Clean up and return handle. */
dyStringFree(&rs);

safef(cmd,sizeof(cmd),"MDTM %s\r\n", npu.file);
rs = sendFtpCommand(sd, cmd, TRUE);
*retTime = parseFtpMDTM(rs->string);
/* 200 YYYYMMDDhhmmss */

/* Clean up and return handle. */
dyStringFree(&rs);

close(sd);   

return TRUE;
}


int netGetOpenFtp(char *url)
/* Return a file handle that will read the url. */
{
struct netParsedUrl npu;
struct dyString *rs = NULL;
int sd, sdata;
long timeOut = 1000000; /* wait in microsec */
char cmd[256];

/* Parse the URL and connect. */
netParseUrl(url, &npu);
if (!sameString(npu.protocol, "ftp"))
    errAbort("Sorry, can only netOpen ftp's currently");
sd = netMustConnect(npu.host, atoi(npu.port));

/* Ask remote ftp server for a file. */

/* don't send a command, just read the welcome msg */
if (readReadyWait(sd, timeOut))
    sendFtpCommand(sd, "", FALSE);

safef(cmd,sizeof(cmd),"USER %s\r\n",npu.user);
sendFtpCommand(sd, cmd, FALSE);

safef(cmd,sizeof(cmd),"PASS %s\r\n",npu.password);
sendFtpCommand(sd, cmd, FALSE);

sendFtpCommand(sd, "TYPE I\r\n", FALSE);
/* 200 Type set to I */
/* (send the data as binary, so can support compressed files) */

rs = sendFtpCommand(sd, "PASV\r\n", TRUE);
/* 227 Entering Passive Mode (128,231,210,81,222,250) */

if ((npu.byteRangeStart != -1) && (npu.byteRangeEnd != -1))
    {
    safef(cmd,sizeof(cmd),"REST %lld\r\n", (long long) npu.byteRangeStart);
    sendFtpCommand(sd, cmd, FALSE);
    }

safef(cmd,sizeof(cmd),"RETR %s\r\n", npu.file);
sendFtpCommandOnly(sd, cmd);  

sdata = netMustConnect(npu.host, parsePasvPort(rs->string));

/* Because some FTP servers will kill the data connection
 * as soon as the control connection closes,
 * we have to develop a workaround using a partner process. */

/* see which comes first, an error message on the control conn
 * or data on the data conn */

int secondsWaited = 0;
while (TRUE)
    {
    if (secondsWaited >= 10)
	{
	errAbort("ftp server error on cmd=[%s] timed-out waiting for data or error\n",cmd);
	}
    timeOut = 1000000; /* wait in microsec */
    if (readReadyWait(sdata, timeOut))
	{
	break;   // we have some data
	}
    if (readReadyWait(sd, 0)) /* wait in microsec */
	{
	receiveFtpReply(sd, cmd, FALSE);  // this can see an error like bad filename
	}
    ++secondsWaited;
    }
    

/* Clean up and return handle. */
dyStringFree(&rs);


fflush(stdin);
fflush(stdout);
fflush(stderr);

int pipefd[2];

pipe(pipefd);  /* make a pipe (fds go in pipefd[0] and pipefd[1])  */

int pid = fork();

if (pid < 0)
    errnoAbort("can't fork in netGetOpenFtp");
if (pid == 0)
    {
    /* child */

    fclose(stdin);
    fclose(stdout);

    close(pipefd[0]);  /* close unused half of pipe */

    char buf[32768];
    int rd = 0;
    long long dataPos = 0; 
    if ((npu.byteRangeStart != -1) && (npu.byteRangeEnd != -1))
	dataPos = npu.byteRangeStart;
    while((rd = read(sdata, buf, 32768)) > 0) 
	{
	if ((npu.byteRangeStart != -1) && (npu.byteRangeEnd != -1))
	    if ((dataPos + rd) > npu.byteRangeEnd)
		rd = npu.byteRangeEnd - dataPos + 1;
	int wt = write(pipefd[1], buf, rd);
	if (wt == -1)
	    errnoAbort("error writing ftp data to pipe");
	dataPos += rd;
	if ((npu.byteRangeStart != -1) && (npu.byteRangeEnd != -1))
	    if (dataPos >= npu.byteRangeEnd)
		break;	    
	}
    if (rd == -1)
	errnoAbort("error reading ftp socket");
    close(pipefd[1]);  /* being safe */
    close(sd);
    close(sdata);

    exit(0);

    /* child will never get to here */
    }

/* parent */

close(pipefd[1]);  /* close unused unput half of pipe */

/* although the parent closes these, the child has them open still */
close(sd);   
close(sdata);

return pipefd[0];
}

int netHttpConnect(char *url, char *method, char *protocol, char *agent)
/* Parse URL, connect to associated server on port,
 * and send most of the request to the server.  If
 * specified in the url send user name and password
 * too.  This does not send the final \r\n to finish
 * off the request, so that you can send cookies. 
 * Typically the "method" will be "GET" or "POST"
 * and the agent will be the name of your program or
 * library. */
{
struct netParsedUrl npu;
struct dyString *dy = newDyString(512);
int sd;

/* Parse the URL and connect. */
netParseUrl(url, &npu);
if (sameString(npu.protocol, "http"))
    sd = netMustConnect(npu.host, atoi(npu.port));
else if (sameString(npu.protocol, "https"))
    {
    sd = netMustConnectHttps(npu.host, atoi(npu.port));
    }
else
    {
    errAbort("Sorry, can only netOpen http's currently");
    return -1;  /* never gets here, fixes compiler complaint */
    }

/* Ask remote server for a file. */
dyStringPrintf(dy, "%s %s %s\r\n", method, npu.file, protocol);
dyStringPrintf(dy, "User-Agent: %s\r\n", agent);
/* do not need the 80 since it is the default */
if (sameString("80",npu.port))
    dyStringPrintf(dy, "Host: %s\r\n", npu.host);
else
    dyStringPrintf(dy, "Host: %s:%s\r\n", npu.host, npu.port);
if (!sameString(npu.user,""))
    {
    char up[256];
    char *b64up = NULL;
    safef(up, sizeof(up), "%s:%s", npu.user, npu.password);
    b64up = base64Encode(up, strlen(up));
    dyStringPrintf(dy, "Authorization: Basic %s\r\n", b64up);
    freez(&b64up);
    }
dyStringAppend(dy, "Accept: */*\r\n");
if ((npu.byteRangeStart != -1) && (npu.byteRangeEnd != -1))
    {
    dyStringPrintf(dy, "Range: bytes=%lld-%lld\r\n"
	, (long long) npu.byteRangeStart
	, (long long) npu.byteRangeEnd);
    }
write(sd, dy->string, dy->stringSize);

/* Clean up and return handle. */
dyStringFree(&dy);
return sd;
}


int netOpenHttpExt(char *url, char *method, boolean end)
/* Return a file handle that will read the url.  If end is not
 * set then can send cookies and other info to returned file 
 * handle before reading. */
{
int sd =  netHttpConnect(url, method, "HTTP/1.0", "genome.ucsc.edu/net.c");
if (end)
    write(sd, "\r\n", 2);
return sd;
}

static int netGetOpenHttp(char *url)
/* Return a file handle that will read the url.  */
{
return netOpenHttpExt(url, "GET", TRUE);
}

int netUrlHead(char *url, struct hash *hash)
/* Go get head and return status.  Return negative number if
 * can't get head. If hash is non-null, fill it with header
 * lines, including hopefully Content-Type: */
{
int sd = netOpenHttpExt(url, "HEAD", TRUE);
int status = EIO;
if (sd >= 0)
    {
    char *line, *word;
    struct lineFile *lf = lineFileAttach(url, TRUE, sd);

    if (lineFileNext(lf, &line, NULL))
	{
	if (startsWith("HTTP/", line))
	    {
	    word = nextWord(&line);
	    word = nextWord(&line);
	    if (word != NULL && isdigit(word[0]))
	        {
		status = atoi(word);
		if (hash != NULL)
		    {
		    while (lineFileNext(lf, &line, NULL))
		        {
			word = nextWord(&line);
			if (word == NULL)
			    break;
			hashAdd(hash, word, cloneString(skipLeadingSpaces(line)));
			}
		    }
		}
	    }
	}
    lineFileClose(&lf);
    }
else
    status = errno;
return status;
}

int netUrlOpen(char *url)
/* Return unix low-level file handle for url. 
 * Just close(result) when done. */
{
if (startsWith("http://",url) || startsWith("https://",url) || (stringIn("://", url) == NULL))
    return netGetOpenHttp(url);
else if (startsWith("ftp://",url))
    return netGetOpenFtp(url);
else    
    errAbort("Sorry, can only netOpen http and ftp currently");
return -1;    
}

struct dyString *netSlurpFile(int sd)
/* Slurp file into dynamic string and return. */
{
char buf[4*1024];
int readSize;
struct dyString *dy = newDyString(4*1024);

/* Slurp file into dy and return. */
while ((readSize = read(sd, buf, sizeof(buf))) > 0)
    dyStringAppendN(dy, buf, readSize);
return dy;
}

struct dyString *netSlurpUrl(char *url)
/* Go grab all of URL and return it as dynamic string. */
{
int sd = netUrlOpen(url);
struct dyString *dy = netSlurpFile(sd);
close(sd);
return dy;
}


boolean netSkipHttpHeaderLinesWithRedirect(int sd, char *url, char **redirectedUrl)
/* Skip http header lines. Return FALSE if there's a problem.
 * The input is a standard sd or fd descriptor.
 * This is meant to be able work even with a re-passable stream handle,
 * e.g. can pass it to the pipes routines, which means we can't
 * attach a linefile since filling its buffer reads in more than just the http header.
 * Handles 300, 301, 302, 303, 307 http redirects by setting *redirectedUrl to
 * the new location. */
{
char buf[2000];
char *line = buf;
int maxbuf = sizeof(buf);
int i=0;
char c = ' ';
int nread = 0;
char *sep = NULL;
char *headerName = NULL;
char *headerVal = NULL;
boolean redirect = FALSE;
while(TRUE)
    {
    i = 0;
    while (TRUE)
	{
	nread = read(sd, &c, 1);  /* one char at a time, but http headers are small */
	if (nread < 0)
	    return FALSE;  /* err reading descriptor */
	if (c == 10)
	    break;
	if (c != 13)
    	    buf[i++] = c;
	if (i >= maxbuf)
	    {
	    warn("http header line too long > %d chars.",maxbuf);
	    return FALSE;
	    }
	}
    buf[i] = 0;  /* add string terminator */

    if (sameString(line,""))
	{
	break; /* End of Header found */
	}
    if (startsWith("HTTP/", line))
        {
	char *version, *code;
	version = nextWord(&line);
	code = nextWord(&line);
	if (code == NULL)
	    {
	    warn("Strange http header on %s\n", url);
	    return FALSE;
	    }
	if (startsWith("30", code) && isdigit(code[2])
	    && ((code[2] >= '0' && code[2] <= '3') || code[2] == '7') && code[3] == 0)
	    {
	    redirect = TRUE;
	    }
	else if (!(sameString(code, "200") || sameString(code, "206")))
	    {
	    warn("%s: %s %s\n", url, code, line);
	    return FALSE;
	    }
	line = buf;  /* restore it */
	}
    headerName = line;
    sep = strchr(line,':');
    if (sep)
	{
	*sep = 0;
	headerVal = skipLeadingSpaces(++sep);
	}
    else
	{
	headerVal = NULL;
	}
    if (sameWord(headerName,"Location"))
	{
	if (redirect)
	    *redirectedUrl = cloneString(headerVal);
	}
    }
return TRUE;
}


boolean netSkipHttpHeaderLinesHandlingRedirect(int sd, char *url, int *redirectedSd, char **redirectedUrl)
/* Skip http headers lines, returning FALSE if there is a problem.  Generally called as
 *    netSkipHttpHeaderLine(sd, url, &sd, &url);
 * where sd is a socket (file) opened with netUrlOpen(url), and url is in dynamic memory.
 * If the http header indicates that the file has moved, then it will update the *redirectedSd and
 * *redirectedUrl with the new socket and URL, first closing sd.
 * If for some reason you want to detect whether the forwarding has occurred you could
 * call this as:
 *    char *newUrl = NULL;
 *    int newSd = 0;
 *    netSkipHttpHeaderLine(sd, url, &newSd, &newUrl);
 *    if (newUrl != NULL)
 *          // Update sd with newSd, free url if appropriate and replace it with newUrl, etc.
 *          //  free newUrl when finished.
 * This routine handles up to 5 steps of redirection.
 * The logic to this routine is also complicated a little to make it work in a pipe, which means we
 * can't attach a lineFile since filling the lineFile buffer reads in more than just the http header. */
{
int redirectCount = 0;
while (TRUE)
    {
    /* url needed for err msgs, and to return redirect location */
    char *newUrl = NULL;
    boolean success = netSkipHttpHeaderLinesWithRedirect(sd, url, &newUrl);
    if (success && !newUrl) /* success after 0 to 5 redirects */
        {
	if (redirectCount > 0)
	    {
	    *redirectedSd = sd;
	    *redirectedUrl = url;
	    }
	return TRUE;
	}
    close(sd);
    if (redirectCount > 0)
	freeMem(url);
    if (success)
	{
	/* we have a new url to try */
	++redirectCount;
	if (redirectCount > 5)
	    {
	    warn("code 30x redirects: exceeded limit of 5 redirects, %s", newUrl);
	    success = FALSE;
	    }
	else if (!startsWith("http://",newUrl))
	    {
	    warn("redirected to non-http: %s", newUrl);
	    success = FALSE;
	    }
	else 
	    {
	    sd = netUrlOpen(newUrl);
	    if (sd < 0)
		{
		warn("Couldn't open %s", newUrl);
		success = FALSE;
		}
	    }
	}
    if (!success)
	{  /* failure after 0 to 5 redirects */
	if (redirectCount > 0)
	    freeMem(newUrl);
	return FALSE;
	}
    url = newUrl;
    }
return FALSE;
}

struct lineFile *netLineFileMayOpen(char *url)
/* Return a lineFile attached to url. http skips header.
 * Supports some compression formats.
 * Return NULL if there's a problem. */
{
int sd = netUrlOpen(url);
if (sd < 0)
    {
    warn("Couldn't open %s", url);
    return NULL;
    }
else
    {
    struct lineFile *lf = NULL;
    char *newUrl = NULL;
    int newSd = 0;
    if (startsWith("http://",url))
	{  
	if (!netSkipHttpHeaderLinesHandlingRedirect(sd, url, &newSd, &newUrl))
	    {
	    return NULL;
	    }
	if (newUrl != NULL)
	    {
    	    /*  Update sd with newSd, replace it with newUrl, etc. */
	    sd = newSd;
	    url = newUrl;
	    }
	}
    if (endsWith(url, ".gz") ||
	endsWith(url, ".Z")  ||
    	endsWith(url, ".bz2"))
	{
	lf = lineFileDecompressFd(url, TRUE, sd);
           /* url needed only for compress type determination */
	}
    else
	{
	lf = lineFileAttach(url, TRUE, sd);
	}
    if (newUrl) 
	freeMem(newUrl); 
    return lf;
    }
}


struct lineFile *netLineFileOpen(char *url)
/* Return a lineFile attached to url.  This one
 * will skip any headers.   Free this with
 * lineFileClose(). */
{
struct lineFile *lf = netLineFileMayOpen(url);
if (lf == NULL)
    noWarnAbort();
return lf;
}

boolean netSendString(int sd, char *s)
/* Send a string down a socket - length byte first. */
{
int length = strlen(s);
UBYTE len;

if (length > 255)
    errAbort("Trying to send a string longer than 255 bytes (%d bytes)", length);
len = length;
if (write(sd, &len, 1)<0)
    {
    warn("Couldn't send string to socket");
    return FALSE;
    }
if (write(sd, s, length)<0)
    {
    warn("Couldn't send string to socket");
    return FALSE;
    }
return TRUE;
}

boolean netSendLongString(int sd, char *s)
/* Send a long string down socket: two bytes for length. */
{
unsigned length = strlen(s);
UBYTE b[2];

if (length >= 64*1024)
    {
    warn("Trying to send a string longer than 64k bytes (%d bytes)", length);
    return FALSE;
    }
b[0] = (length>>8);
b[1] = (length&0xff);
if (write(sd, b, 2) < 0)
    {
    warn("Couldn't send long string to socket");
    return FALSE;
    }
if (write(sd, s, length)<0)
    {
    warn("Couldn't send long string to socket");
    return FALSE;
    }
return TRUE;
}

boolean netSendHugeString(int sd, char *s)
/* Send a long string down socket: four bytes for length. */
{
unsigned long length = strlen(s);
unsigned long l = length;
UBYTE b[4];
int i;
for (i=3; i>=0; --i)
    {
    b[i] = l & 0xff;
    l >>= 8;
    }
if (write(sd, b, 4) < 0)
    {
    warn("Couldn't send huge string to socket");
    return FALSE;
    }
if (write(sd, s, length) < 0)
    {
    warn("Couldn't send huge string to socket");
    return FALSE;
    }
return TRUE;
}


char *netGetString(int sd, char buf[256])
/* Read string into buf and return it.  If buf is NULL
 * an internal buffer will be used. Print warning message
 * and return NULL if any problem. */
{
static char sbuf[256];
UBYTE len = 0;
int length;
int sz;
if (buf == NULL) buf = sbuf;
sz = netReadAll(sd, &len, 1);
if (sz == 0)
    return NULL;
if (sz < 0)
    {
    warn("Couldn't read string length");
    return NULL;
    }
length = len;
if (length > 0)
    if (netReadAll(sd, buf, length) < 0)
	{
	warn("Couldn't read string body");
	return NULL;
	}
buf[length] = 0;
return buf;
}

char *netGetLongString(int sd)
/* Read string and return it.  freeMem
 * the result when done. */
{
UBYTE b[2];
char *s = NULL;
int length = 0;
int sz;
b[0] = b[1] = 0;
sz = netReadAll(sd, b, 2);
if (sz == 0)
    return NULL;
if (sz < 0)
    {
    warn("Couldn't read long string length");
    return NULL;
    }
length = (b[0]<<8) + b[1];
s = needMem(length+1);
if (length > 0)
    if (netReadAll(sd, s, length) < 0)
	{
	warn("Couldn't read long string body");
	return NULL;
	}
s[length] = 0;
return s;
}

char *netGetHugeString(int sd)
/* Read string and return it.  freeMem
 * the result when done. */
{
UBYTE b[4];
char *s = NULL;
unsigned long length = 0;
int sz, i;
sz = netReadAll(sd, b, 4);
if (sz == 0)
    return NULL;
if (sz < 4)
    {
    warn("Couldn't read huge string length");
    return NULL;
    }
for (i=0; i<4; ++i)
    {
    length <<= 8;
    length += b[i];
    }
s = needMem(length+1);
if (length > 0)
    {
    if (netReadAll(sd, s, length) < 0)
	{
	warn("Couldn't read huge string body");
	return NULL;
	}
    }
s[length] = 0;
return s;
}


char *netRecieveString(int sd, char buf[256])
/* Read string into buf and return it.  If buf is NULL
 * an internal buffer will be used. Abort if any problem. */
{
char *s = netGetString(sd, buf);
if (s == NULL)
     noWarnAbort();   
return s;
}

char *netRecieveLongString(int sd)
/* Read string and return it.  freeMem
 * the result when done. Abort if any problem*/
{
char *s = netGetLongString(sd);
if (s == NULL)
     noWarnAbort();   
return s;
}

char *netRecieveHugeString(int sd)
/* Read string and return it.  freeMem
 * the result when done. Abort if any problem*/
{
char *s = netGetHugeString(sd);
if (s == NULL)
     noWarnAbort();   
return s;
}


struct lineFile *netHttpLineFileMayOpen(char *url, struct netParsedUrl **npu)
/* Parse URL and open an HTTP socket for it but don't send a request yet. */
{
int sd;
struct lineFile *lf;

/* Parse the URL and try to connect. */
AllocVar(*npu);
netParseUrl(url, *npu);
if (!sameString((*npu)->protocol, "http"))
    errAbort("Sorry, can only netOpen http's currently");
sd = netConnect((*npu)->host, atoi((*npu)->port));
if (sd < 0)
    return NULL;

/* Return handle. */
lf = lineFileAttach(url, TRUE, sd);
return lf;
} /* netHttpLineFileMayOpen */


void netHttpGet(struct lineFile *lf, struct netParsedUrl *npu,
		boolean keepAlive)
/* Send a GET request, possibly with Keep-Alive. */
{
struct dyString *dy = newDyString(512);

/* Ask remote server for the file/query. */
dyStringPrintf(dy, "GET %s HTTP/1.1\r\n", npu->file);
dyStringPrintf(dy, "User-Agent: genome.ucsc.edu/net.c\r\n");
dyStringPrintf(dy, "Host: %s:%s\r\n", npu->host, npu->port);
if (!sameString(npu->user,""))
    {
    char up[256];
    char *b64up = NULL;
    safef(up,sizeof(up), "%s:%s", npu->user, npu->password);
    b64up = base64Encode(up, strlen(up));
    dyStringPrintf(dy, "Authorization: Basic %s\r\n", b64up);
    freez(&b64up);
    }
dyStringAppend(dy, "Accept: */*\r\n");
if (keepAlive)
  {
    dyStringAppend(dy, "Connection: Keep-Alive\r\n");
    dyStringAppend(dy, "Connection: Persist\r\n");
  }
else
    dyStringAppend(dy, "Connection: close\r\n");
dyStringAppend(dy, "\r\n");
write(lf->fd, dy->string, dy->stringSize);
/* Clean up. */
dyStringFree(&dy);
} /* netHttpGet */

int netHttpGetMultiple(char *url, struct slName *queries, void *userData,
		       void (*responseCB)(void *userData, char *req,
					  char *hdr, struct dyString *body))
/* Given an URL which is the base of all requests to be made, and a 
 * linked list of queries to be appended to that base and sent in as 
 * requests, send the requests as a batch and read the HTTP response 
 * headers and bodies.  If not all the requests get responses (i.e. if 
 * the server is ignoring Keep-Alive or is imposing a limit), try again 
 * until we can't connect or until all requests have been served. 
 * For each HTTP response, do a callback. */
{
  struct slName *qStart;
  struct slName *qPtr;
  struct lineFile *lf;
  struct netParsedUrl *npu;
  struct dyString *dyQ    = newDyString(512);
  struct dyString *body;
  char *base;
  char *hdr;
  int qCount;
  int qTotal;
  int numParseFailures;
  int contentLength;
  boolean chunked;
  boolean done;
  boolean keepAlive;

  /* Find out how many queries we'll need to do so we know how many times 
   * it's OK to run into end of file in case server ignores Keep-Alive. */
  qTotal = 0;
  for (qPtr = queries;  qPtr != NULL;  qPtr = qPtr->next)
    {
      qTotal++;
    }

  done = FALSE;
  qCount = 0;
  numParseFailures = 0;
  qStart = queries;
  while ((! done) && (qStart != NULL))
    {
      lf = netHttpLineFileMayOpen(url, &npu);
      if (lf == NULL)
	{
	  done = TRUE;
	  break;
	}
      base = cloneString(npu->file);
      /* Send all remaining requests with keep-alive. */
      for (qPtr = qStart;  qPtr != NULL;  qPtr = qPtr->next)
	{
	  dyStringClear(dyQ);
	  dyStringAppend(dyQ, base);
	  dyStringAppend(dyQ, qPtr->name);
	  strcpy(npu->file, dyQ->string);
	  keepAlive = (qPtr->next == NULL) ? FALSE : TRUE;
	  netHttpGet(lf, npu, keepAlive);
	}
      /* Get as many responses as we can; call responseCB() and 
       * advance qStart for each. */
      for (qPtr = qStart;  qPtr != NULL;  qPtr = qPtr->next)
        {
	  if (lineFileParseHttpHeader(lf, &hdr, &chunked, &contentLength))
	    {
	      body = lineFileSlurpHttpBody(lf, chunked, contentLength);
	      dyStringClear(dyQ);
	      dyStringAppend(dyQ, base);
	      dyStringAppend(dyQ, qPtr->name);
	      responseCB(userData, dyQ->string, hdr, body);
	      qStart = qStart->next;
	      qCount++;
	    }
	  else
	    {
	      if (numParseFailures++ > qTotal) {
		done = TRUE;
	      }
	      break;
	    }
	}
    }

  return qCount;
} /* netHttpMultipleQueries */
