# Supplementary material for: ZINBA integrates local covariates with DNA-seq data to identify broad and narrow regions of enrichment, even within amplified genomic regions
Source: Genome Biol. 2011 Jul 25;12(7):R67. doi: 10.1186/gb-2011-12-7-r67 (PMC3218829; doi:10.1186/gb-2011-12-7-r67)
Supplement: Additional file 3 — ZINBA version 2.0. A freeze of the ZINBA software as of 9 July 2011, which is included in the manuscript for archival purposes only. We recommend that users download ZINBA from our website [46] to ensure that the most up-to-date version is installed. [file gb-2011-12-7-r67-S3.GZ › zinba/src/md5.h]

#ifndef MD5_H
#define MD5_H

#define uint8  unsigned char
#define uint32 unsigned long int
#define uint64 unsigned long long int

struct md5_context
{
    uint64 total;
    uint32 state[4];
    uint8 buffer[64];
};

void md5_starts( struct md5_context *ctx );
void md5_update( struct md5_context *ctx, uint8 *input, uint32 length );
void md5_finish( struct md5_context *ctx, uint8 digest[16] );

#endif /* MD5_H */
