# Supplementary material for: ZINBA integrates local covariates with DNA-seq data to identify broad and narrow regions of enrichment, even within amplified genomic regions
Source: Genome Biol. 2011 Jul 25;12(7):R67. doi: 10.1186/gb-2011-12-7-r67 (PMC3218829; doi:10.1186/gb-2011-12-7-r67)
Supplement: Additional file 3 — ZINBA version 2.0. A freeze of the ZINBA software as of 9 July 2011, which is included in the manuscript for archival purposes only. We recommend that users download ZINBA from our website [46] to ensure that the most up-to-date version is installed. [file gb-2011-12-7-r67-S3.GZ › zinba/src/phyloTree.h]

/* phlyogenetic trees */


#ifndef PHYLOTREE_H
#define PHYLOTREE_H

#include "linefile.h"

struct phyloName
{
    char *name;		/* name of this node */
    double length;	/* length of the branch to this node */
};

struct phyloTree
{
    struct phyloTree *next;		/* next in single linked list */
    struct phyloTree *parent;		/* the parent of this node */
    struct phyloTree **edges;
    struct phyloName *ident;		/* the name and branch length */
    struct phyloTree *mark;		/* probably the favorite child */
    bool isDup;				/* is this a duplication node */
    int numEdges;
    int allocedEdges;

    void *priv;
};

extern struct phyloTree *phyloOpenTree(char *fileName);
/* opens an NH tree file */

extern struct phyloTree *phyloReadTree(struct lineFile *lf);
/* reads a phyloTree from lineFile (first line only) */

extern struct phyloTree *phyloParseString(char *string);
/* build a phyloTree from a string */

extern void phyloPrintTree( struct phyloTree *,FILE *f);
/* print a phyloTree to f in Newick format */

extern void phyloDebugTree( struct phyloTree *,FILE *f);
/* print a phyloTree to f */

extern char *phyloFindPath(struct phyloTree *tree, char *ref, char *cross);
/* find the shortest path from ref to cross (returns a list
 * of the node names separated by spaces */

extern char *phyloNodeNames(struct phyloTree *tree);
/* return list of all the node names separated by spaces */

extern struct phyloTree *phyloFindName( struct phyloTree *tree,char *name );
/* find the node with this name */

extern struct phyloTree *phyloReRoot(struct phyloTree *inTree);
/* return a tree whose root is inTree and what were parents are now "right" children */

extern void phyloDeleteEdge(struct phyloTree *tree, struct phyloTree *edge);
/* delete an edge from a node.  Aborts on error */

extern struct phyloTree *phyloAddEdge(struct phyloTree *parent, struct phyloTree *child);
/* add an edge to a phyloTree node */

extern void phyloClearTreeMarks(struct phyloTree *tree);
/* clear the favorite child marks */

extern struct phyloTree *phyloFindMarkUpTree(struct phyloTree *tree);
/* find a marked node somewhere above this node */

extern void phyloMarkUpTree(struct phyloTree *tree);
/* mark all the nodes from this one up to the top of the tree */

extern void phyloPrintTreeNoDups( struct phyloTree *tree,FILE *f);
/* print out phylogenetic tree in Newick format (only speciation nodes) */

extern int phyloCountLeaves( struct phyloTree *tree);

#endif
