# Supplementary material for: ZINBA integrates local covariates with DNA-seq data to identify broad and narrow regions of enrichment, even within amplified genomic regions
Source: Genome Biol. 2011 Jul 25;12(7):R67. doi: 10.1186/gb-2011-12-7-r67 (PMC3218829; doi:10.1186/gb-2011-12-7-r67)
Supplement: Additional file 3 — ZINBA version 2.0. A freeze of the ZINBA software as of 9 July 2011, which is included in the manuscript for archival purposes only. We recommend that users download ZINBA from our website [46] to ensure that the most up-to-date version is installed. [file gb-2011-12-7-r67-S3.GZ › zinba/src/xAli.as]

table xAli
"An alignment - like psl but includes the sequence itself"
    (
    uint match;  "Number of bases that match that aren't repeats"
    uint misMatch; "Number of bases that don't match"
    uint repMatch; "Number of bases that match but are part of repeats"
    uint nCount;  "Number of 'N' bases"
    uint qNumInsert; "Number of inserts in query"
    int qBaseInsert; "Number of bases inserted in query"
    uint tNumInsert; "Number of inserts in target"
    int tBaseInsert; "Number of bases inserted in target"
    char[2] strand; "+ or - for strand. First character query, second target (optional)"
    string qName; "Query sequence name"
    uint qSize; "Query sequence size"
    uint qStart; "Alignment start position in query"
    uint qEnd; "Alignment end position in query"
    string tName; "Target sequence name"
    uint tSize; "Target sequence size"
    uint tStart; "Alignment start position in target"
    uint tEnd; "Alignment end position in target"
    uint blockCount; "Number of blocks in alignment"
    uint[blockCount] blockSizes; "Size of each block"
    uint[blockCount] qStarts; "Start of each block in query."
    uint[blockCount] tStarts; "Start of each block in target."
    lstring[blockCount] qSeq; "Query sequence for each block."
    lstring[blockCount] tSeq; "Target sequence for each block."
    )
