# Supplementary material for: ZINBA integrates local covariates with DNA-seq data to identify broad and narrow regions of enrichment, even within amplified genomic regions
Source: Genome Biol. 2011 Jul 25;12(7):R67. doi: 10.1186/gb-2011-12-7-r67 (PMC3218829; doi:10.1186/gb-2011-12-7-r67)
Supplement: Additional file 3 — ZINBA version 2.0. A freeze of the ZINBA software as of 9 July 2011, which is included in the manuscript for archival purposes only. We recommend that users download ZINBA from our website [46] to ensure that the most up-to-date version is installed. [file gb-2011-12-7-r67-S3.GZ › zinba/src/seqStats.h]

/* seqStats - some sequence statistics functions that need
 * math libraries. */

#ifndef SEQSTATS_H
#define SEQSTATS_H

double dnaMatchEntropy(DNA *query, DNA *target, int baseCount);
/* Return entropy of matching bases - a number between 0 and 1, with
 * higher numbers the more diverse the matching bases. */

#endif /* SEQSTATS_H */
