# Supplementary material for: ZINBA integrates local covariates with DNA-seq data to identify broad and narrow regions of enrichment, even within amplified genomic regions
Source: Genome Biol. 2011 Jul 25;12(7):R67. doi: 10.1186/gb-2011-12-7-r67 (PMC3218829; doi:10.1186/gb-2011-12-7-r67)
Supplement: Additional file 3 — ZINBA version 2.0. A freeze of the ZINBA software as of 9 July 2011, which is included in the manuscript for archival purposes only. We recommend that users download ZINBA from our website [46] to ensure that the most up-to-date version is installed. [file gb-2011-12-7-r67-S3.GZ › zinba/src/servcis.c]

/* Stuff that's specific for Comp Science dept. web server goes here. 
 *
 * This file is copyright 2002 Jim Kent, but license is hereby
 * granted for all use - public, private or commercial. */

#include "common.h"
#include "portable.h"
#include "portimpl.h"
#include "obscure.h"
#include "hash.h"

static char const rcsid[] = "$Id: servcis.c,v 1.10 2006/06/19 22:02:57 hiram Exp $";

static char *__trashDir = "../trash";

static void _makeTempName(struct tempName *tn, char *base, char *suffix)
/* Figure out a temp name, and how CGI and HTML will access it. */
{
char *tname;

tname = rTempName(__trashDir, base, suffix);
strcpy(tn->forCgi, tname);
strcpy(tn->forHtml, tname);
}

static char *_cgiDir()
{
return "../cgi-bin/";
}

static char *_trashDir()
{
return __trashDir;
}

static double _speed()
{
return 3.0;
}

    
struct webServerSpecific wssDefault =
    {
    "default",
    _makeTempName,
    _cgiDir,
    _speed,
    _trashDir,
    };
