# Supplementary material for: ZINBA integrates local covariates with DNA-seq data to identify broad and narrow regions of enrichment, even within amplified genomic regions
Source: Genome Biol. 2011 Jul 25;12(7):R67. doi: 10.1186/gb-2011-12-7-r67 (PMC3218829; doi:10.1186/gb-2011-12-7-r67)
Supplement: Additional file 3 — ZINBA version 2.0. A freeze of the ZINBA software as of 9 July 2011, which is included in the manuscript for archival purposes only. We recommend that users download ZINBA from our website [46] to ensure that the most up-to-date version is installed. [file gb-2011-12-7-r67-S3.GZ › zinba/src/coordSeqCount_ki.cc]

#include <iostream>
#include <string>
#include <cstring>
#include <fstream>
#include <vector>
#include "canalysisdouble.h"
#include <ext/slist>
#include <R.h>
#include <Rmath.h>
#define MAX_LEN 1025

namespace sgi = ::__gnu_cxx;
using namespace sgi;
using namespace std;

extern "C" {
void coordSeqDouble(char **Rsbpcfile,char ** Rcoordfile,char **Routputfile, char **Rtwobitfile){
	const char*  sbpcFile = Rsbpcfile[0];
	const char* coordfile = Rcoordfile[0];
	const char* outputFile = Routputfile[0];
	const char* twobitfile = Rtwobitfile[0];
	
	canalysisdouble newAnalysis;// = new analysis;
	int ret=newAnalysis.importCoords(coordfile);
	
	if(ret == 0){
		Rprintf("Getting basecount data from %s\n",sbpcFile);
		ret = newAnalysis.processCoords(sbpcFile,outputFile,twobitfile);
		if(ret == 1)
			Rprintf("\nERROR occurred in processing\n");
	}else{
		Rprintf("\nERROR occurred in processing exiting\n");
	}
	Rprintf("\ncoordSeqCount COMPLETE\n");

}
}
