# Supplementary material for: ZINBA integrates local covariates with DNA-seq data to identify broad and narrow regions of enrichment, even within amplified genomic regions
Source: Genome Biol. 2011 Jul 25;12(7):R67. doi: 10.1186/gb-2011-12-7-r67 (PMC3218829; doi:10.1186/gb-2011-12-7-r67)
Supplement: Additional file 3 — ZINBA version 2.0. A freeze of the ZINBA software as of 9 July 2011, which is included in the manuscript for archival purposes only. We recommend that users download ZINBA from our website [46] to ensure that the most up-to-date version is installed. [file gb-2011-12-7-r67-S3.GZ › zinba/src/chainToAxt.h]

/* chainToAxt - convert from chain to axt format. */

#ifndef CHAINTOAXT_H
#define CHAINTOAXT_H

struct axt *chainToAxt(struct chain *chain, 
	struct dnaSeq *qSeq, int qOffset,
	struct dnaSeq *tSeq, int tOffset, int maxGap, int maxChain);
/* Convert a chain to a list of axt's.  This will break
 * where there is a double-sided gap in chain, or 
 * where there is a single-sided gap greater than maxGap, or 
 * where there is a chain longer than maxChain.
 */

#endif /* CHAINTOAXT_H */
