# Supplementary material for: ZINBA integrates local covariates with DNA-seq data to identify broad and narrow regions of enrichment, even within amplified genomic regions
Source: Genome Biol. 2011 Jul 25;12(7):R67. doi: 10.1186/gb-2011-12-7-r67 (PMC3218829; doi:10.1186/gb-2011-12-7-r67)
Supplement: Additional file 3 — ZINBA version 2.0. A freeze of the ZINBA software as of 9 July 2011, which is included in the manuscript for archival purposes only. We recommend that users download ZINBA from our website [46] to ensure that the most up-to-date version is installed. [file gb-2011-12-7-r67-S3.GZ › zinba/src/cnvWins.h]

#ifndef CNVWINS_H_
#define CNVWINS_H_

#include <iostream>

class cnvWins {
	
	public:
			cnvWins();
			~cnvWins();
			cnvWins(unsigned long int, unsigned long int,double,double,double,double);
			cnvWins(const cnvWins&);
			bool operator <(cnvWins) const;

			unsigned long int start;//8
			unsigned long int stop;
			double cnvScore;
			double varWin;
			double chiSq;
			double pGap;
	
	private:
			
};

#endif /*CNVWINS_H_*/
