# Supplementary material for: ZINBA integrates local covariates with DNA-seq data to identify broad and narrow regions of enrichment, even within amplified genomic regions
Source: Genome Biol. 2011 Jul 25;12(7):R67. doi: 10.1186/gb-2011-12-7-r67 (PMC3218829; doi:10.1186/gb-2011-12-7-r67)
Supplement: Additional file 3 — ZINBA version 2.0. A freeze of the ZINBA software as of 9 July 2011, which is included in the manuscript for archival purposes only. We recommend that users download ZINBA from our website [46] to ensure that the most up-to-date version is installed. [file gb-2011-12-7-r67-S3.GZ › zinba/src/dataWins.cc]

#include "dataWins.h"

dataWins::~dataWins(){}

dataWins::dataWins(){}

dataWins::dataWins(const dataWins& s){
	chrom = s.chrom;
	start = s.start;
	stop = s.stop;
	eCount = s.eCount;
	iCount = s.iCount;
	gcPerc = s.gcPerc;
	alignPerc = s.alignPerc;
	cnvScore = s.cnvScore;
}

dataWins::dataWins(unsigned short int _chrom, unsigned long int _start, unsigned long int _stop,int _eCount, double _iCount, double _gcPerc, double _alignPerc, double _cnvScore){
	chrom = _chrom;
	start = _start;
	stop = _stop;
	eCount = _eCount;
	iCount = _iCount;
	gcPerc = _gcPerc;
	alignPerc = _alignPerc;
	cnvScore = _cnvScore;
}
bool dataWins::operator <(dataWins other) const{
	if(chrom==other.chrom){
		if( start < other.start ){
			return true;
		}else{
			return false;	
		}
	}else{
		return (chrom<other.chrom);	
	}
}

dataWinsCount::~dataWinsCount(){}

dataWinsCount::dataWinsCount(){}

dataWinsCount::dataWinsCount(const dataWinsCount& s){
	chrom = s.chrom;
	start = s.start;
	stop = s.stop;
	eCount = s.eCount;

}

dataWinsCount::dataWinsCount(unsigned short int _chrom, unsigned long int _start, unsigned long int _stop,int _eCount){
	chrom = _chrom;
	start = _start;
	stop = _stop;
	eCount = _eCount;

}
bool dataWinsCount::operator <(dataWinsCount other) const{
	if(chrom==other.chrom){
		if( start < other.start ){
			return true;
		}else{
			return false;	
		}
	}else{
		return (chrom<other.chrom);	
	}
}
