# Supplementary material for: ZINBA integrates local covariates with DNA-seq data to identify broad and narrow regions of enrichment, even within amplified genomic regions
Source: Genome Biol. 2011 Jul 25;12(7):R67. doi: 10.1186/gb-2011-12-7-r67 (PMC3218829; doi:10.1186/gb-2011-12-7-r67)
Supplement: Additional file 3 — ZINBA version 2.0. A freeze of the ZINBA software as of 9 July 2011, which is included in the manuscript for archival purposes only. We recommend that users download ZINBA from our website [46] to ensure that the most up-to-date version is installed. [file gb-2011-12-7-r67-S3.GZ › zinba/src/coord.cc]

#include "coord.h"

coord::coord(){}

coord::~coord(){}

coord::coord(const coord& c){
	chrom = c.chrom;
	start = c.start;
	end = c.end;
	qFlag = c.qFlag;
	sigVal = c.sigVal;
}

coord::coord(unsigned short int _chrom, unsigned long int _start, unsigned long int _end, unsigned short int _qFlag,double _sigVal){
	chrom = _chrom;
	start = _start;
	end = _end;
	qFlag = _qFlag;
	sigVal = _sigVal;
}

bool coord::operator <(coord other) const{
	if(chrom==other.chrom){
		if( start < other.start ){
			return true;
		}else{
			return false;	
		}
	}else{
		return (chrom<other.chrom);	
	}
}
