# Supplementary material for: ZINBA integrates local covariates with DNA-seq data to identify broad and narrow regions of enrichment, even within amplified genomic regions
Source: Genome Biol. 2011 Jul 25;12(7):R67. doi: 10.1186/gb-2011-12-7-r67 (PMC3218829; doi:10.1186/gb-2011-12-7-r67)
Supplement: Additional file 3 — ZINBA version 2.0. A freeze of the ZINBA software as of 9 July 2011, which is included in the manuscript for archival purposes only. We recommend that users download ZINBA from our website [46] to ensure that the most up-to-date version is installed. [file gb-2011-12-7-r67-S3.GZ › zinba/src/slog.c]

/* slog - fixed point scaled logarithm stuff. 
 *
 * This file is copyright 2002 Jim Kent, but license is hereby
 * granted for all use - public, private or commercial. */

#include "common.h"
#include "slog.h"

static char const rcsid[] = "$Id: slog.c,v 1.4 2003/05/06 07:33:44 kate Exp $";

double fSlogScale = 8192.0;	/* Convert to fixed point by multiplying by this. */
double invSlogScale = 0.0001220703125; /* Conver back to floating point with this. */

int slog(double val)
/* Return scaled log. */
{
return (round(fSlogScale*log(val)));
}

int carefulSlog(double val)
/* Returns scaled log that makes sure there's no int overflow. */
{
if (val < 0.0000001)
    val = 0.0000001;
return slog(val);
}

double invSlog(int scaledLog)
/* Inverse of slog. */
{
return exp(scaledLog*invSlogScale);
}
