# Supplementary material for: ZINBA integrates local covariates with DNA-seq data to identify broad and narrow regions of enrichment, even within amplified genomic regions
Source: Genome Biol. 2011 Jul 25;12(7):R67. doi: 10.1186/gb-2011-12-7-r67 (PMC3218829; doi:10.1186/gb-2011-12-7-r67)
Supplement: Additional file 3 — ZINBA version 2.0. A freeze of the ZINBA software as of 9 July 2011, which is included in the manuscript for archival purposes only. We recommend that users download ZINBA from our website [46] to ensure that the most up-to-date version is installed. [file gb-2011-12-7-r67-S3.GZ › zinba/src/hmmPfamParse.h]

/* hmmpfamParse - Parse hmmpfam files.. */

#ifndef HMMPFAMPARSE_H
#define HMMPFAMPARSE_H

struct hpfDomain
/* Describes amino acids covered by one use of model. */
    {
    struct hpfDomain *next;
    int qStart, qEnd;	/* Where this is in query sequence. */
    int hmmStart, hmmEnd; /* Where this is in profile HMM. */
    double score;	/* Some sort of bit score. */
    double eVal;	/* Expectation value. */
    };

struct hpfModel 
/* Results for a single model for a single query */
    {
    struct hpfModel *next;
    char *name;	/* Model name */
    char *description; /* Longer description */
    double score;	/* Some sort of bit score. */
    double eVal;	/* Expectation value. */
    struct hpfDomain *domainList;	/* All places model occurs in query */
    };

void hpfModelFree(struct hpfModel **pMod);
/* Free memory associated with hpfModel */

void hpfModelFreeList (struct hpfModel **pList);
/* Free memory associated with list of hpfModels.  */

struct hpfResult
/* Result for a single query sequence. */
    {
    struct hpfResult *next;
    char *name;	/* Query sequence name. */
    struct hpfModel *modelList;  /* All models that hit query */
    };

void hpfResultFree(struct hpfResult **pHr);
/* Free memory associated with hpfResult */

void hpfResultFreeList(struct hpfResult **pList);
/* Free memory associated with list of hpfResults. */


struct hpfModel *hpfFindResultInModel(struct hpfResult *hr, char *modName);
/* Look for named result in model. */

struct hpfResult *hpfNext(struct lineFile *lf);
/* Parse out next record in hmmpfam result file. */


#endif /* HMMPFAMPARSE_H */
