# Supplementary material for: ZINBA integrates local covariates with DNA-seq data to identify broad and narrow regions of enrichment, even within amplified genomic regions
Source: Genome Biol. 2011 Jul 25;12(7):R67. doi: 10.1186/gb-2011-12-7-r67 (PMC3218829; doi:10.1186/gb-2011-12-7-r67)
Supplement: Additional file 3 — ZINBA version 2.0. A freeze of the ZINBA software as of 9 July 2011, which is included in the manuscript for archival purposes only. We recommend that users download ZINBA from our website [46] to ensure that the most up-to-date version is installed. [file gb-2011-12-7-r67-S3.GZ › zinba/src/internet.c]

/* internet - some stuff to make it easier to use
 * internet sockets and the like. */
#include "common.h"
#include "internet.h"

static char const rcsid[] = "$Id: internet.c,v 1.10 2005/04/10 14:41:23 markd Exp $";

boolean internetIsDottedQuad(char *s)
/* Returns TRUE if it looks like s is a dotted quad. */
{
int i;
if (!isdigit(s[0]))
    return FALSE;
for (i=0; i<3; ++i)
    {
    s = strchr(s, '.');
    if (s == NULL)
        return FALSE;
    s += 1;
    if (!isdigit(s[0]))
        return FALSE;
    }
return TRUE;
}

bits32 internetHostIp(char *hostName)
/* Get IP v4 address (in host byte order) for hostName.
 * Warn and return 0 if there's a problem. */
{
struct hostent *hostent;
bits32 ret;
if (internetIsDottedQuad(hostName))
   {
   internetDottedQuadToIp(hostName, &ret);
   }
else
    {
    hostent = gethostbyname(hostName);
    if (hostent == NULL)
	{
	warn("Couldn't find host %s. h_errno %d", hostName, h_errno);
	return 0;
	}
    memcpy(&ret, hostent->h_addr_list[0], sizeof(ret));
    ret = ntohl(ret);
    }
return ret;
}

boolean internetFillInAddress(char *hostName, int port, struct sockaddr_in *address)
/* Fill in address. Return FALSE if can't.  */
{
ZeroVar(address);
address->sin_family = AF_INET;
address->sin_port = htons(port);
if (hostName == NULL)
    address->sin_addr.s_addr = INADDR_ANY;
else
    {
    if ((address->sin_addr.s_addr = htonl(internetHostIp(hostName))) == 0)
	return FALSE;
    }
return TRUE;
}

boolean internetIpToDottedQuad(bits32 ip, char dottedQuad[17])
/* Convert IP4 address in host byte order to dotted quad 
 * notation.  Warn and return FALSE if there's a 
 * problem. */
{
#ifndef __CYGWIN32__
struct in_addr ia;
zeroBytes(dottedQuad, 17);
ZeroVar(&ia);
ia.s_addr = htonl(ip);
if (inet_ntop(AF_INET, &ia, dottedQuad, 16) == NULL)
    {
    warn("conversion problem on 0x%x in internetIpToDottedQuad: %s", 
    	ip, strerror(errno));
    return FALSE;
    }
return TRUE;
#else
warn("Sorry, internetIpToDottedQuad not supported in Windows.");
return FALSE;
#endif
}

boolean internetDottedQuadToIp(char *dottedQuad, bits32 *retIp)
/* Convert dotted quad format address to IP4 address in
 * host byte order.  Warn and return FALSE if there's a 
 * problem. */
{
#ifndef __CYGWIN32__
struct in_addr ia;
if (inet_pton(AF_INET, dottedQuad, &ia) < 0)
    {
    warn("internetDottedQuadToIp problem on %s: %s", dottedQuad, strerror(errno));
    return FALSE;
    }
*retIp = ntohl(ia.s_addr);
return TRUE;
#else
warn("Sorry, internetDottedQuadToIp not supported in Windows.");
return FALSE;
#endif
}

void internetParseDottedQuad(char *dottedQuad, unsigned char quad[4])
/* Parse dotted quads into quad */
{
char *s = dottedQuad;
int i;
if (!internetIsDottedQuad(s))
    errAbort("%s is not a dotted quad", s);
for (i=0; i<4; ++i)
    {
    quad[i] = atoi(s);
    s = strchr(s, '.') + 1;
    }
}

void internetUnpackIp(bits32 packed, unsigned char unpacked[4])
/* Convert from 32 bit to 4-byte format with most significant
 * byte first. */
{
int i;
for (i=3; i>=0; --i)
    {
    unpacked[i] = (packed&0xff);
    packed >>= 8;
    }
}

boolean internetIpInSubnet(unsigned char unpackedIp[4], unsigned char subnet[4])
/* Return true if unpacked IP address is in subnet. */
{
int i;
for (i=0; i<4; ++i)
    {
    unsigned char c = subnet[i];
    if (c == 255)
        return TRUE;
    if (c != unpackedIp[i])
        return FALSE;
    }
return TRUE;
}
