# Supplementary material for: ZINBA integrates local covariates with DNA-seq data to identify broad and narrow regions of enrichment, even within amplified genomic regions
Source: Genome Biol. 2011 Jul 25;12(7):R67. doi: 10.1186/gb-2011-12-7-r67 (PMC3218829; doi:10.1186/gb-2011-12-7-r67)
Supplement: Additional file 3 — ZINBA version 2.0. A freeze of the ZINBA software as of 9 July 2011, which is included in the manuscript for archival purposes only. We recommend that users download ZINBA from our website [46] to ensure that the most up-to-date version is installed. [file gb-2011-12-7-r67-S3.GZ › zinba/src/cnvWins.cc]

#include "cnvWins.h"

cnvWins::~cnvWins(){}

cnvWins::cnvWins(){}

cnvWins::cnvWins(const cnvWins& s){
	start = s.start;
	stop = s.stop;
	cnvScore = s.cnvScore;
	varWin = s.varWin;
	chiSq = s.chiSq;
	pGap = s.pGap;
}

cnvWins::cnvWins(unsigned long int _start,unsigned long int _stop,double _cnvScore,double _varWin,double _chiSq,double _pGap){
	start = _start;
	stop = _stop;
	cnvScore = _cnvScore;
	varWin = _varWin;
	chiSq = _chiSq;
	pGap = _pGap;
}

bool cnvWins::operator <(cnvWins other) const{
	if( start < other.start ){
		return true;
	}else{
		return false;	
	}
}
