# Supplementary material for: ZINBA integrates local covariates with DNA-seq data to identify broad and narrow regions of enrichment, even within amplified genomic regions
Source: Genome Biol. 2011 Jul 25;12(7):R67. doi: 10.1186/gb-2011-12-7-r67 (PMC3218829; doi:10.1186/gb-2011-12-7-r67)
Supplement: Additional file 3 — ZINBA version 2.0. A freeze of the ZINBA software as of 9 July 2011, which is included in the manuscript for archival purposes only. We recommend that users download ZINBA from our website [46] to ensure that the most up-to-date version is installed. [file gb-2011-12-7-r67-S3.GZ › zinba/src/process_scores.h]

#ifndef PROCESS_SCORES_H_
#define PROCESS_SCORES_H_

#include <string>
#include <map>
using namespace std;

class process_scores{
	
	public:
	
		process_scores();
		~process_scores();
		int adjustCoords(string,string,const char *,int,int);

	private:
	
		map<string,unsigned long int> chr_size;
		
};

#endif
