# Supplementary material for: ZINBA integrates local covariates with DNA-seq data to identify broad and narrow regions of enrichment, even within amplified genomic regions
Source: Genome Biol. 2011 Jul 25;12(7):R67. doi: 10.1186/gb-2011-12-7-r67 (PMC3218829; doi:10.1186/gb-2011-12-7-r67)
Supplement: Additional file 3 — ZINBA version 2.0. A freeze of the ZINBA software as of 9 July 2011, which is included in the manuscript for archival purposes only. We recommend that users download ZINBA from our website [46] to ensure that the most up-to-date version is installed. [file gb-2011-12-7-r67-S3.GZ › zinba/src/stl/function.h]

/*
 *
 * Copyright (c) 1994
 * Hewlett-Packard Company
 *
 * Permission to use, copy, modify, distribute and sell this software
 * and its documentation for any purpose is hereby granted without fee,
 * provided that the above copyright notice appear in all copies and
 * that both that copyright notice and this permission notice appear
 * in supporting documentation.  Hewlett-Packard Company makes no
 * representations about the suitability of this software for any
 * purpose.  It is provided "as is" without express or implied warranty.
 *
 *
 * Copyright (c) 1996,1997
 * Silicon Graphics Computer Systems, Inc.
 *
 * Permission to use, copy, modify, distribute and sell this software
 * and its documentation for any purpose is hereby granted without fee,
 * provided that the above copyright notice appear in all copies and
 * that both that copyright notice and this permission notice appear
 * in supporting documentation.  Silicon Graphics makes no
 * representations about the suitability of this software for any
 * purpose.  It is provided "as is" without express or implied warranty.
 */

#ifndef __SGI_STL_FUNCTION_H
#define __SGI_STL_FUNCTION_H

#ifndef __STL_CONFIG_H
#include <stl_config.h>
#endif
#ifndef __SGI_STL_INTERNAL_RELOPS
#include <stl_relops.h>
#endif
#include <stddef.h>
#ifndef __SGI_STL_INTERNAL_FUNCTION_H
#include <stl_function.h>
#endif

#ifdef __STL_USE_NAMESPACE_FOR_RELOPS

// Names from stl_relops.h
using __STD_RELOPS::operator!=;
using __STD_RELOPS::operator>;
using __STD_RELOPS::operator<=;
using __STD_RELOPS::operator>=;

#endif /* __STL_USE_NAMESPACE_FOR_RELOPS */

#ifdef __STL_USE_NAMESPACES

// Names from stl_function.h
using __STD::unary_function; 
using __STD::binary_function; 
using __STD::plus; 
using __STD::minus; 
using __STD::multiplies; 
using __STD::divides; 
using __STD::identity_element; 
using __STD::modulus; 
using __STD::negate; 
using __STD::equal_to; 
using __STD::not_equal_to; 
using __STD::greater; 
using __STD::less; 
using __STD::greater_equal; 
using __STD::less_equal; 
using __STD::logical_and; 
using __STD::logical_or; 
using __STD::logical_not; 
using __STD::unary_negate; 
using __STD::binary_negate; 
using __STD::not1; 
using __STD::not2; 
using __STD::binder1st; 
using __STD::binder2nd; 
using __STD::bind1st; 
using __STD::bind2nd; 
using __STD::unary_compose; 
using __STD::binary_compose; 
using __STD::compose1; 
using __STD::compose2; 
using __STD::pointer_to_unary_function; 
using __STD::pointer_to_binary_function; 
using __STD::ptr_fun; 
using __STD::identity; 
using __STD::select1st; 
using __STD::select2nd; 
using __STD::project1st; 
using __STD::project2nd; 
using __STD::constant_void_fun; 
using __STD::constant_unary_fun; 
using __STD::constant_binary_fun; 
using __STD::constant0; 
using __STD::constant1; 
using __STD::constant2; 
using __STD::subtractive_rng; 
using __STD::mem_fun_t; 
using __STD::const_mem_fun_t; 
using __STD::mem_fun_ref_t; 
using __STD::const_mem_fun_ref_t; 
using __STD::mem_fun1_t; 
using __STD::const_mem_fun1_t; 
using __STD::mem_fun1_ref_t; 
using __STD::const_mem_fun1_ref_t; 
using __STD::mem_fun; 
using __STD::mem_fun_ref; 
using __STD::mem_fun1; 
using __STD::mem_fun1_ref; 

#endif /* __STL_USE_NAMESPACES */

#endif /* __SGI_STL_FUNCTION_H */

// Local Variables:
// mode:C++
// End:
