# Supplementary material for: ZINBA integrates local covariates with DNA-seq data to identify broad and narrow regions of enrichment, even within amplified genomic regions
Source: Genome Biol. 2011 Jul 25;12(7):R67. doi: 10.1186/gb-2011-12-7-r67 (PMC3218829; doi:10.1186/gb-2011-12-7-r67)
Supplement: Additional file 3 — ZINBA version 2.0. A freeze of the ZINBA software as of 9 July 2011, which is included in the manuscript for archival purposes only. We recommend that users download ZINBA from our website [46] to ensure that the most up-to-date version is installed. [file gb-2011-12-7-r67-S3.GZ › zinba/src/stl/multiset.h]

/*
 *
 * Copyright (c) 1994
 * Hewlett-Packard Company
 *
 * Permission to use, copy, modify, distribute and sell this software
 * and its documentation for any purpose is hereby granted without fee,
 * provided that the above copyright notice appear in all copies and
 * that both that copyright notice and this permission notice appear
 * in supporting documentation.  Hewlett-Packard Company makes no
 * representations about the suitability of this software for any
 * purpose.  It is provided "as is" without express or implied warranty.
 *
 *
 * Copyright (c) 1996,1997
 * Silicon Graphics Computer Systems, Inc.
 *
 * Permission to use, copy, modify, distribute and sell this software
 * and its documentation for any purpose is hereby granted without fee,
 * provided that the above copyright notice appear in all copies and
 * that both that copyright notice and this permission notice appear
 * in supporting documentation.  Silicon Graphics makes no
 * representations about the suitability of this software for any
 * purpose.  It is provided "as is" without express or implied warranty.
 */

#ifndef __SGI_STL_MULTISET_H
#define __SGI_STL_MULTISET_H

#ifndef __SGI_STL_INTERNAL_TREE_H
#include <stl_tree.h>
#endif
#include <algobase.h>
#include <alloc.h>
#include <stl_multiset.h>

#ifdef __STL_USE_NAMESPACES
using __STD::rb_tree;
using __STD::multiset;
#endif /* __STL_USE_NAMESPACES */

#endif /* __SGI_STL_MULTISET_H */

// Local Variables:
// mode:C++
// End:
