# Supplementary material for: ZINBA integrates local covariates with DNA-seq data to identify broad and narrow regions of enrichment, even within amplified genomic regions
Source: Genome Biol. 2011 Jul 25;12(7):R67. doi: 10.1186/gb-2011-12-7-r67 (PMC3218829; doi:10.1186/gb-2011-12-7-r67)
Supplement: Additional file 3 — ZINBA version 2.0. A freeze of the ZINBA software as of 9 July 2011, which is included in the manuscript for archival purposes only. We recommend that users download ZINBA from our website [46] to ensure that the most up-to-date version is installed. [file gb-2011-12-7-r67-S3.GZ › zinba/src/stl/container_concepts.h]

/*
 * Copyright (c) 1999
 * Silicon Graphics Computer Systems, Inc.
 *
 * Permission to use, copy, modify, distribute and sell this software
 * and its documentation for any purpose is hereby granted without fee,
 * provided that the above copyright notice appear in all copies and
 * that both that copyright notice and this permission notice appear
 * in supporting documentation.  Silicon Graphics makes no
 * representations about the suitability of this software for any
 * purpose.  It is provided "as is" without express or implied warranty.
 */

#ifndef __STL_CONTAINER_CONCEPTS_H
#define __STL_CONTAINER_CONCEPTS_H


#include <concept_checks.h>

#ifdef __STL_USE_CONCEPT_CHECKS


// This file covers the following concepts:
//       _Container
//       _ForwardContainer
//       _ReversibleContainer
//       _const_ReversibleContainer
//       _RandomAccessContainer
//

struct _ERROR_IN_STL_CONTAINER {

  /* Container expresssions */

  template <class _Container>
  static void
  __begin_iterator_accessor_requirement_violation(_Container __c) {
    __c.begin();
  }
  template <class _Container>
  static void
  __const_begin_iterator_accessor_requirement_violation(const _Container& __c) {
    __c.begin();
  }
  template <class _Container>
  static void
  __end_iterator_accessor_requirement_violation(_Container __c) {
    __c.end();
  }
  template <class _Container>
  static void
  __const_end_iterator_accessor_requirement_violation(const _Container& __c) {
    __c.end();
  }

  template <class _Container>
  static void
  __rbegin_iterator_accessor_requirement_violation(_Container __c) {
    __c.rbegin();
  }
  template <class _Container>
  static void
  __const_rbegin_iterator_accessor_requirement_violation(const _Container& __c) {
    __c.rbegin();
  }
  template <class _Container>
  static void
  __rend_iterator_accessor_requirement_violation(_Container __c) {
    __c.rend();
  }
  template <class _Container>
  static void
  __const_rend_iterator_accessor_requirement_violation(const _Container& __c) {
    __c.rend();
  }
  template <class _Container>
  static void
  __size_function_must_be_const(const _Container& __c) {
    __c.size();
  }
  template <class _Container>
  static void
  __size_function_requirement_violation(_Container& __c) {
    __c.size();
    __size_function_must_be_const(__c);
  }
  template <class _Container>
  static void
  __max_size_function_must_be_const(const _Container& __c) {
    __c.max_size();
  }
  template <class _Container>
  static void
  __max_size_function_requirement_violation(_Container& __c) {
    __c.max_size();
    __max_size_function_must_be_const(__c);
  }
  template <class _Container>
  static void
  __empty_function_must_be_const(const _Container& __c) {
    __c.empty();
  }
  template <class _Container>
  static void
  __empty_function_requirement_violation(_Container& __c) {
    __c.empty();
    __empty_function_must_be_const(__c);
  }
  template <class _Container>
  static void
  __swap_function_requirement_violation(_Container& __c) {
    __c.swap(__c);
  }

};


__STL_TYPEDEF_REQUIREMENT(iterator);
__STL_TYPEDEF_REQUIREMENT(const_iterator);

/* Containers */

template <class _Container>
struct _Container_concept_specification {
static void
_Container_requirement_violation(_Container __c) {
  // Refinement of Assignable
  _Assignable_concept_specification<_Container>::_Assignable_requirement_violation(__c);
  // Associated Types
  __value_type__typedef_requirement_violation<_Container>();
  __difference_type__typedef_requirement_violation<_Container>();
  __size_type__typedef_requirement_violation<_Container>();
  __reference__typedef_requirement_violation<_Container>();
  __const_reference__typedef_requirement_violation<_Container>();
  __pointer__typedef_requirement_violation<_Container>();
  __const_pointer__typedef_requirement_violation<_Container>();
  __iterator__typedef_requirement_violation<_Container>();
  __const_iterator__typedef_requirement_violation<_Container>();
  // Valid Expressions
  _ERROR_IN_STL_CONTAINER::__const_begin_iterator_accessor_requirement_violation(__c);
  _ERROR_IN_STL_CONTAINER::__const_end_iterator_accessor_requirement_violation(__c);
  _ERROR_IN_STL_CONTAINER::__begin_iterator_accessor_requirement_violation(__c);
  _ERROR_IN_STL_CONTAINER::__end_iterator_accessor_requirement_violation(__c);
  _ERROR_IN_STL_CONTAINER::__size_function_requirement_violation(__c);
  _ERROR_IN_STL_CONTAINER::__max_size_function_requirement_violation(__c);
  _ERROR_IN_STL_CONTAINER::__empty_function_requirement_violation(__c);
  _ERROR_IN_STL_CONTAINER::__swap_function_requirement_violation(__c);
  // Requirements on Iterators
  typedef typename _Container::iterator iter;
  typedef typename _Container::const_iterator const_iter;
  _InputIterator_concept_specification<const_iter>::_InputIterator_requirement_violation(const_iter());
  _InputIterator_concept_specification<iter>::_InputIterator_requirement_violation(iter());
}
};

template <class _ForwardContainer>
struct _ForwardContainer_concept_specification {
static void
_ForwardContainer_requirement_violation(_ForwardContainer __c) {
  // Refinement of Container
  _Container_concept_specification<_ForwardContainer>::_Container_requirement_violation(__c);
  // Requirements on Iterators
  typedef typename _ForwardContainer::iterator iter;
  typedef typename _ForwardContainer::const_iterator const_iter;
  _ForwardIterator_concept_specification<const_iter>::_ForwardIterator_requirement_violation(const_iter());
  _Mutable_ForwardIterator_concept_specification<iter>::_Mutable_ForwardIterator_requirement_violation(iter());
}
};


__STL_TYPEDEF_REQUIREMENT(reverse_iterator);
__STL_TYPEDEF_REQUIREMENT(const_reverse_iterator);

template <class _ReversibleContainer>
struct _ReversibleContainer_concept_specification {
static void
_ReversibleContainer_requirement_violation(_ReversibleContainer __c) {
  // Refinement of ForwardContainer
  _ForwardContainer_concept_specification<_ReversibleContainer>::_ForwardContainer_requirement_violation(__c);
  // Associated types
  __reverse_iterator__typedef_requirement_violation<_ReversibleContainer>();
  __const_reverse_iterator__typedef_requirement_violation<_ReversibleContainer>();
  // Valid Expressions
  _ERROR_IN_STL_CONTAINER::__const_rbegin_iterator_accessor_requirement_violation(__c);
  _ERROR_IN_STL_CONTAINER::__const_rend_iterator_accessor_requirement_violation(__c);
  _ERROR_IN_STL_CONTAINER::__rbegin_iterator_accessor_requirement_violation(__c);
  _ERROR_IN_STL_CONTAINER::__rend_iterator_accessor_requirement_violation(__c);
  // Requirements on Iterators
  typedef typename _ReversibleContainer::iterator iter;
  typedef typename _ReversibleContainer::const_iterator const_iter;
  _BidirectionalIterator_concept_specification<const_iter>::_BidirectionalIterator_requirement_violation(const_iter());
  _Mutable_BidirectionalIterator_concept_specification<iter>::_Mutable_BidirectionalIterator_requirement_violation(iter());
}
};

template <class _ReversibleContainer>
struct _const_ReversibleContainer_concept_specification {
static void
_const_ReversibleContainer_requirement_violation(_ReversibleContainer __c) {
  // Refinement of Container (JGS, not ForwardContainer)
  _Container_concept_specification<_ReversibleContainer>::_Container_requirement_violation(__c);
  // Associated types
  __reverse_iterator__typedef_requirement_violation<_ReversibleContainer>();
  __const_reverse_iterator__typedef_requirement_violation<_ReversibleContainer>();
  // Valid Expressions
  _ERROR_IN_STL_CONTAINER::__const_rbegin_iterator_accessor_requirement_violation(__c);
  _ERROR_IN_STL_CONTAINER::__const_rend_iterator_accessor_requirement_violation(__c);
  _ERROR_IN_STL_CONTAINER::__rbegin_iterator_accessor_requirement_violation(__c);
  _ERROR_IN_STL_CONTAINER::__rend_iterator_accessor_requirement_violation(__c);
  // Requirements on Iterators
  typedef typename _ReversibleContainer::iterator iter;
  typedef typename _ReversibleContainer::const_iterator const_iter;
  
  // This line won't compile on gcc 2.91 due to a compiler bug.
#if !(__GNUC__ == 2 && __GNUC_MINOR__ == 91)
  __BidirectionalIterator_concept_specification<const_iter>::_BidirectionalIterator_requirement_violation(const_iter());
#endif
}
};


template <class _RandomAccessContainer>
struct _RandomAccessContainer_concept_specification {
static void
_RandomAccessContainer_requirement_violation(_RandomAccessContainer __c) {
  // Refinement of ReversibleContainer
  _ReversibleContainer_concept_specification<_RandomAccessContainer>::_ReversibleContainer_requirement_violation(__c);
  // Valid Expressions
  typedef typename _RandomAccessContainer::value_type __T;
  typedef typename _RandomAccessContainer::difference_type _Dist;
  typedef typename _Mutable_trait<__T>::_Type Type;
  typedef Type* _TypePtr;
  typedef typename _Mutable_trait<_Dist>::_Type Dist;
  _STL_ERROR::__element_access_operator_requirement_violation(__c,
							      _TypePtr(), 
							      Dist());
  // Requirements on Iterators
  typedef typename _RandomAccessContainer::iterator iter;
  typedef typename _RandomAccessContainer::const_iterator const_iter;
  _RandomAccessIterator_concept_specification<const_iter>::_RandomAccessIterator_requirement_violation(const_iter());
  _Mutable_RandomAccessIterator_concept_specification<iter>::_Mutable_RandomAccessIterator_requirement_violation(iter());
}
};

#endif /* if __STL_USE_CONCEPT_CHECKS */

#endif /* __STL_CONTAINER_CONCEPTS_H */
