# Supplementary material for: ZINBA integrates local covariates with DNA-seq data to identify broad and narrow regions of enrichment, even within amplified genomic regions
Source: Genome Biol. 2011 Jul 25;12(7):R67. doi: 10.1186/gb-2011-12-7-r67 (PMC3218829; doi:10.1186/gb-2011-12-7-r67)
Supplement: Additional file 3 — ZINBA version 2.0. A freeze of the ZINBA software as of 9 July 2011, which is included in the manuscript for archival purposes only. We recommend that users download ZINBA from our website [46] to ensure that the most up-to-date version is installed. [file gb-2011-12-7-r67-S3.GZ › zinba/src/stl/pthread_alloc.h]

/*
 * Copyright (c) 1996-1997
 * Silicon Graphics Computer Systems, Inc.
 *
 * Permission to use, copy, modify, distribute and sell this software
 * and its documentation for any purpose is hereby granted without fee,
 * provided that the above copyright notice appear in all copies and
 * that both that copyright notice and this permission notice appear
 * in supporting documentation.  Silicon Graphics makes no
 * representations about the suitability of this software for any
 * purpose.  It is provided "as is" without express or implied warranty.
 */

#ifndef __SGI_STL_PTHREAD_ALLOC_H
#define __SGI_STL_PTHREAD_ALLOC_H

#include <pthread_alloc>

#ifdef __STL_USE_NAMESPACES

using __STD::_Pthread_alloc_template;
using __STD::pthread_alloc;

#endif /* __STL_USE_NAMESPACES */


#endif /* __SGI_STL_PTHREAD_ALLOC_H */

// Local Variables:
// mode:C++
// End:
