# Supplementary material for: ZINBA integrates local covariates with DNA-seq data to identify broad and narrow regions of enrichment, even within amplified genomic regions
Source: Genome Biol. 2011 Jul 25;12(7):R67. doi: 10.1186/gb-2011-12-7-r67 (PMC3218829; doi:10.1186/gb-2011-12-7-r67)
Supplement: Additional file 3 — ZINBA version 2.0. A freeze of the ZINBA software as of 9 July 2011, which is included in the manuscript for archival purposes only. We recommend that users download ZINBA from our website [46] to ensure that the most up-to-date version is installed. [file gb-2011-12-7-r67-S3.GZ › zinba/src/stl/stl_hash_set.h]

/*
 * Copyright (c) 1996
 * Silicon Graphics Computer Systems, Inc.
 *
 * Permission to use, copy, modify, distribute and sell this software
 * and its documentation for any purpose is hereby granted without fee,
 * provided that the above copyright notice appear in all copies and
 * that both that copyright notice and this permission notice appear
 * in supporting documentation.  Silicon Graphics makes no
 * representations about the suitability of this software for any
 * purpose.  It is provided "as is" without express or implied warranty.
 *
 *
 * Copyright (c) 1994
 * Hewlett-Packard Company
 *
 * Permission to use, copy, modify, distribute and sell this software
 * and its documentation for any purpose is hereby granted without fee,
 * provided that the above copyright notice appear in all copies and
 * that both that copyright notice and this permission notice appear
 * in supporting documentation.  Hewlett-Packard Company makes no
 * representations about the suitability of this software for any
 * purpose.  It is provided "as is" without express or implied warranty.
 *
 */

/* NOTE: This is an internal header file, included by other STL headers.
 *   You should not attempt to use it directly.
 */

#ifndef __SGI_STL_INTERNAL_HASH_SET_H
#define __SGI_STL_INTERNAL_HASH_SET_H

#include <concept_checks.h>

__STL_BEGIN_NAMESPACE

#if defined(__sgi) && !defined(__GNUC__) && (_MIPS_SIM != _MIPS_SIM_ABI32)
#pragma set woff 1174
#pragma set woff 1375
#endif

// Forward declaration of equality operator; needed for friend declaration.

template <class _Value,
          class _HashFcn  __STL_DEPENDENT_DEFAULT_TMPL(hash<_Value>),
          class _EqualKey __STL_DEPENDENT_DEFAULT_TMPL(equal_to<_Value>),
          class _Alloc =  __STL_DEFAULT_ALLOCATOR(_Value) >
class hash_set;

template <class _Value, class _HashFcn, class _EqualKey, class _Alloc>
inline bool 
operator==(const hash_set<_Value,_HashFcn,_EqualKey,_Alloc>& __hs1,
           const hash_set<_Value,_HashFcn,_EqualKey,_Alloc>& __hs2);

template <class _Value, class _HashFcn, class _EqualKey, class _Alloc>
class hash_set
{
  // requirements:

  __STL_CLASS_REQUIRES(_Value, _Assignable);
  __STL_CLASS_UNARY_FUNCTION_CHECK(_HashFcn, size_t, _Value);
  __STL_CLASS_BINARY_FUNCTION_CHECK(_EqualKey, bool, _Value, _Value);

private:
  typedef hashtable<_Value, _Value, _HashFcn, _Identity<_Value>, 
                    _EqualKey, _Alloc> _Ht;
  _Ht _M_ht;

public:
  typedef typename _Ht::key_type key_type;
  typedef typename _Ht::value_type value_type;
  typedef typename _Ht::hasher hasher;
  typedef typename _Ht::key_equal key_equal;

  typedef typename _Ht::size_type size_type;
  typedef typename _Ht::difference_type difference_type;
  typedef typename _Ht::const_pointer pointer;
  typedef typename _Ht::const_pointer const_pointer;
  typedef typename _Ht::const_reference reference;
  typedef typename _Ht::const_reference const_reference;

  typedef typename _Ht::const_iterator iterator;
  typedef typename _Ht::const_iterator const_iterator;

  typedef typename _Ht::allocator_type allocator_type;

  hasher hash_funct() const { return _M_ht.hash_funct(); }
  key_equal key_eq() const { return _M_ht.key_eq(); }
  allocator_type get_allocator() const { return _M_ht.get_allocator(); }

public:
  hash_set()
    : _M_ht(100, hasher(), key_equal(), allocator_type()) {}
  explicit hash_set(size_type __n)
    : _M_ht(__n, hasher(), key_equal(), allocator_type()) {}
  hash_set(size_type __n, const hasher& __hf)
    : _M_ht(__n, __hf, key_equal(), allocator_type()) {}
  hash_set(size_type __n, const hasher& __hf, const key_equal& __eql,
           const allocator_type& __a = allocator_type())
    : _M_ht(__n, __hf, __eql, __a) {}

#ifdef __STL_MEMBER_TEMPLATES
  template <class _InputIterator>
  hash_set(_InputIterator __f, _InputIterator __l)
    : _M_ht(100, hasher(), key_equal(), allocator_type())
    { _M_ht.insert_unique(__f, __l); }
  template <class _InputIterator>
  hash_set(_InputIterator __f, _InputIterator __l, size_type __n)
    : _M_ht(__n, hasher(), key_equal(), allocator_type())
    { _M_ht.insert_unique(__f, __l); }
  template <class _InputIterator>
  hash_set(_InputIterator __f, _InputIterator __l, size_type __n,
           const hasher& __hf)
    : _M_ht(__n, __hf, key_equal(), allocator_type())
    { _M_ht.insert_unique(__f, __l); }
  template <class _InputIterator>
  hash_set(_InputIterator __f, _InputIterator __l, size_type __n,
           const hasher& __hf, const key_equal& __eql,
           const allocator_type& __a = allocator_type())
    : _M_ht(__n, __hf, __eql, __a)
    { _M_ht.insert_unique(__f, __l); }
#else

  hash_set(const value_type* __f, const value_type* __l)
    : _M_ht(100, hasher(), key_equal(), allocator_type())
    { _M_ht.insert_unique(__f, __l); }
  hash_set(const value_type* __f, const value_type* __l, size_type __n)
    : _M_ht(__n, hasher(), key_equal(), allocator_type())
    { _M_ht.insert_unique(__f, __l); }
  hash_set(const value_type* __f, const value_type* __l, size_type __n,
           const hasher& __hf)
    : _M_ht(__n, __hf, key_equal(), allocator_type())
    { _M_ht.insert_unique(__f, __l); }
  hash_set(const value_type* __f, const value_type* __l, size_type __n,
           const hasher& __hf, const key_equal& __eql,
           const allocator_type& __a = allocator_type())
    : _M_ht(__n, __hf, __eql, __a)
    { _M_ht.insert_unique(__f, __l); }

  hash_set(const_iterator __f, const_iterator __l)
    : _M_ht(100, hasher(), key_equal(), allocator_type())
    { _M_ht.insert_unique(__f, __l); }
  hash_set(const_iterator __f, const_iterator __l, size_type __n)
    : _M_ht(__n, hasher(), key_equal(), allocator_type())
    { _M_ht.insert_unique(__f, __l); }
  hash_set(const_iterator __f, const_iterator __l, size_type __n,
           const hasher& __hf)
    : _M_ht(__n, __hf, key_equal(), allocator_type())
    { _M_ht.insert_unique(__f, __l); }
  hash_set(const_iterator __f, const_iterator __l, size_type __n,
           const hasher& __hf, const key_equal& __eql,
           const allocator_type& __a = allocator_type())
    : _M_ht(__n, __hf, __eql, __a)
    { _M_ht.insert_unique(__f, __l); }
#endif /*__STL_MEMBER_TEMPLATES */

public:
  size_type size() const { return _M_ht.size(); }
  size_type max_size() const { return _M_ht.max_size(); }
  bool empty() const { return _M_ht.empty(); }
  void swap(hash_set& __hs) { _M_ht.swap(__hs._M_ht); }

#ifdef __STL_MEMBER_TEMPLATES
  template <class _Val, class _HF, class _EqK, class _Al>  
  friend bool operator== (const hash_set<_Val, _HF, _EqK, _Al>&,
                          const hash_set<_Val, _HF, _EqK, _Al>&);
#else /* __STL_MEMBER_TEMPLATES */
  friend bool __STD_QUALIFIER
  operator== __STL_NULL_TMPL_ARGS (const hash_set&, const hash_set&);
#endif /* __STL_MEMBER_TEMPLATES */

  iterator begin() const { return _M_ht.begin(); }
  iterator end() const { return _M_ht.end(); }

public:
  pair<iterator, bool> insert(const value_type& __obj)
    {
      pair<typename _Ht::iterator, bool> __p = _M_ht.insert_unique(__obj);
      return pair<iterator,bool>(__p.first, __p.second);
    }
#ifdef __STL_MEMBER_TEMPLATES
  template <class _InputIterator>
  void insert(_InputIterator __f, _InputIterator __l) 
    { _M_ht.insert_unique(__f,__l); }
#else
  void insert(const value_type* __f, const value_type* __l) {
    _M_ht.insert_unique(__f,__l);
  }
  void insert(const_iterator __f, const_iterator __l) 
    {_M_ht.insert_unique(__f, __l); }
#endif /*__STL_MEMBER_TEMPLATES */
  pair<iterator, bool> insert_noresize(const value_type& __obj)
  {
    pair<typename _Ht::iterator, bool> __p = 
      _M_ht.insert_unique_noresize(__obj);
    return pair<iterator, bool>(__p.first, __p.second);
  }

  iterator find(const key_type& __key) const { return _M_ht.find(__key); }

  size_type count(const key_type& __key) const { return _M_ht.count(__key); }
  
  pair<iterator, iterator> equal_range(const key_type& __key) const
    { return _M_ht.equal_range(__key); }

  size_type erase(const key_type& __key) {return _M_ht.erase(__key); }
  void erase(iterator __it) { _M_ht.erase(__it); }
  void erase(iterator __f, iterator __l) { _M_ht.erase(__f, __l); }
  void clear() { _M_ht.clear(); }

public:
  void resize(size_type __hint) { _M_ht.resize(__hint); }
  size_type bucket_count() const { return _M_ht.bucket_count(); }
  size_type max_bucket_count() const { return _M_ht.max_bucket_count(); }
  size_type elems_in_bucket(size_type __n) const
    { return _M_ht.elems_in_bucket(__n); }
};

template <class _Value, class _HashFcn, class _EqualKey, class _Alloc>
inline bool 
operator==(const hash_set<_Value,_HashFcn,_EqualKey,_Alloc>& __hs1,
           const hash_set<_Value,_HashFcn,_EqualKey,_Alloc>& __hs2)
{
  return __hs1._M_ht == __hs2._M_ht;
}

#ifdef __STL_FUNCTION_TMPL_PARTIAL_ORDER

template <class _Value, class _HashFcn, class _EqualKey, class _Alloc>
inline bool 
operator!=(const hash_set<_Value,_HashFcn,_EqualKey,_Alloc>& __hs1,
           const hash_set<_Value,_HashFcn,_EqualKey,_Alloc>& __hs2) {
  return !(__hs1 == __hs2);
}

template <class _Val, class _HashFcn, class _EqualKey, class _Alloc>
inline void 
swap(hash_set<_Val,_HashFcn,_EqualKey,_Alloc>& __hs1,
     hash_set<_Val,_HashFcn,_EqualKey,_Alloc>& __hs2)
{
  __hs1.swap(__hs2);
}

#endif /* __STL_FUNCTION_TMPL_PARTIAL_ORDER */


template <class _Value,
          class _HashFcn  __STL_DEPENDENT_DEFAULT_TMPL(hash<_Value>),
          class _EqualKey __STL_DEPENDENT_DEFAULT_TMPL(equal_to<_Value>),
          class _Alloc =  __STL_DEFAULT_ALLOCATOR(_Value) >
class hash_multiset;

template <class _Val, class _HashFcn, class _EqualKey, class _Alloc>
inline bool 
operator==(const hash_multiset<_Val,_HashFcn,_EqualKey,_Alloc>& __hs1,
           const hash_multiset<_Val,_HashFcn,_EqualKey,_Alloc>& __hs2);


template <class _Value, class _HashFcn, class _EqualKey, class _Alloc>
class hash_multiset
{
  // requirements:

  __STL_CLASS_REQUIRES(_Value, _Assignable);
  __STL_CLASS_UNARY_FUNCTION_CHECK(_HashFcn, size_t, _Value);
  __STL_CLASS_BINARY_FUNCTION_CHECK(_EqualKey, bool, _Value, _Value);

private:
  typedef hashtable<_Value, _Value, _HashFcn, _Identity<_Value>, 
                    _EqualKey, _Alloc> _Ht;
  _Ht _M_ht;

public:
  typedef typename _Ht::key_type key_type;
  typedef typename _Ht::value_type value_type;
  typedef typename _Ht::hasher hasher;
  typedef typename _Ht::key_equal key_equal;

  typedef typename _Ht::size_type size_type;
  typedef typename _Ht::difference_type difference_type;
  typedef typename _Ht::const_pointer pointer;
  typedef typename _Ht::const_pointer const_pointer;
  typedef typename _Ht::const_reference reference;
  typedef typename _Ht::const_reference const_reference;

  typedef typename _Ht::const_iterator iterator;
  typedef typename _Ht::const_iterator const_iterator;

  typedef typename _Ht::allocator_type allocator_type;

  hasher hash_funct() const { return _M_ht.hash_funct(); }
  key_equal key_eq() const { return _M_ht.key_eq(); }
  allocator_type get_allocator() const { return _M_ht.get_allocator(); }

public:
  hash_multiset()
    : _M_ht(100, hasher(), key_equal(), allocator_type()) {}
  explicit hash_multiset(size_type __n)
    : _M_ht(__n, hasher(), key_equal(), allocator_type()) {}
  hash_multiset(size_type __n, const hasher& __hf)
    : _M_ht(__n, __hf, key_equal(), allocator_type()) {}
  hash_multiset(size_type __n, const hasher& __hf, const key_equal& __eql,
                const allocator_type& __a = allocator_type())
    : _M_ht(__n, __hf, __eql, __a) {}

#ifdef __STL_MEMBER_TEMPLATES
  template <class _InputIterator>
  hash_multiset(_InputIterator __f, _InputIterator __l)
    : _M_ht(100, hasher(), key_equal(), allocator_type())
    { _M_ht.insert_equal(__f, __l); }
  template <class _InputIterator>
  hash_multiset(_InputIterator __f, _InputIterator __l, size_type __n)
    : _M_ht(__n, hasher(), key_equal(), allocator_type())
    { _M_ht.insert_equal(__f, __l); }
  template <class _InputIterator>
  hash_multiset(_InputIterator __f, _InputIterator __l, size_type __n,
                const hasher& __hf)
    : _M_ht(__n, __hf, key_equal(), allocator_type())
    { _M_ht.insert_equal(__f, __l); }
  template <class _InputIterator>
  hash_multiset(_InputIterator __f, _InputIterator __l, size_type __n,
                const hasher& __hf, const key_equal& __eql,
                const allocator_type& __a = allocator_type())
    : _M_ht(__n, __hf, __eql, __a)
    { _M_ht.insert_equal(__f, __l); }
#else

  hash_multiset(const value_type* __f, const value_type* __l)
    : _M_ht(100, hasher(), key_equal(), allocator_type())
    { _M_ht.insert_equal(__f, __l); }
  hash_multiset(const value_type* __f, const value_type* __l, size_type __n)
    : _M_ht(__n, hasher(), key_equal(), allocator_type())
    { _M_ht.insert_equal(__f, __l); }
  hash_multiset(const value_type* __f, const value_type* __l, size_type __n,
                const hasher& __hf)
    : _M_ht(__n, __hf, key_equal(), allocator_type())
    { _M_ht.insert_equal(__f, __l); }
  hash_multiset(const value_type* __f, const value_type* __l, size_type __n,
                const hasher& __hf, const key_equal& __eql,
                const allocator_type& __a = allocator_type())
    : _M_ht(__n, __hf, __eql, __a)
    { _M_ht.insert_equal(__f, __l); }

  hash_multiset(const_iterator __f, const_iterator __l)
    : _M_ht(100, hasher(), key_equal(), allocator_type())
    { _M_ht.insert_equal(__f, __l); }
  hash_multiset(const_iterator __f, const_iterator __l, size_type __n)
    : _M_ht(__n, hasher(), key_equal(), allocator_type())
    { _M_ht.insert_equal(__f, __l); }
  hash_multiset(const_iterator __f, const_iterator __l, size_type __n,
                const hasher& __hf)
    : _M_ht(__n, __hf, key_equal(), allocator_type())
    { _M_ht.insert_equal(__f, __l); }
  hash_multiset(const_iterator __f, const_iterator __l, size_type __n,
                const hasher& __hf, const key_equal& __eql,
                const allocator_type& __a = allocator_type())
    : _M_ht(__n, __hf, __eql, __a)
    { _M_ht.insert_equal(__f, __l); }
#endif /*__STL_MEMBER_TEMPLATES */

public:
  size_type size() const { return _M_ht.size(); }
  size_type max_size() const { return _M_ht.max_size(); }
  bool empty() const { return _M_ht.empty(); }
  void swap(hash_multiset& hs) { _M_ht.swap(hs._M_ht); }

#ifdef __STL_MEMBER_TEMPLATES
  template <class _Val, class _HF, class _EqK, class _Al>  
  friend bool operator== (const hash_multiset<_Val, _HF, _EqK, _Al>&,
                          const hash_multiset<_Val, _HF, _EqK, _Al>&);
#else /* __STL_MEMBER_TEMPLATES */
  friend bool __STD_QUALIFIER
  operator== __STL_NULL_TMPL_ARGS (const hash_multiset&,const hash_multiset&);
#endif /* __STL_MEMBER_TEMPLATES */

  iterator begin() const { return _M_ht.begin(); }
  iterator end() const { return _M_ht.end(); }

public:
  iterator insert(const value_type& __obj)
    { return _M_ht.insert_equal(__obj); }
#ifdef __STL_MEMBER_TEMPLATES
  template <class _InputIterator>
  void insert(_InputIterator __f, _InputIterator __l) 
    { _M_ht.insert_equal(__f,__l); }
#else
  void insert(const value_type* __f, const value_type* __l) {
    _M_ht.insert_equal(__f,__l);
  }
  void insert(const_iterator __f, const_iterator __l) 
    { _M_ht.insert_equal(__f, __l); }
#endif /*__STL_MEMBER_TEMPLATES */
  iterator insert_noresize(const value_type& __obj)
    { return _M_ht.insert_equal_noresize(__obj); }    

  iterator find(const key_type& __key) const { return _M_ht.find(__key); }

  size_type count(const key_type& __key) const { return _M_ht.count(__key); }
  
  pair<iterator, iterator> equal_range(const key_type& __key) const
    { return _M_ht.equal_range(__key); }

  size_type erase(const key_type& __key) {return _M_ht.erase(__key); }
  void erase(iterator __it) { _M_ht.erase(__it); }
  void erase(iterator __f, iterator __l) { _M_ht.erase(__f, __l); }
  void clear() { _M_ht.clear(); }

public:
  void resize(size_type __hint) { _M_ht.resize(__hint); }
  size_type bucket_count() const { return _M_ht.bucket_count(); }
  size_type max_bucket_count() const { return _M_ht.max_bucket_count(); }
  size_type elems_in_bucket(size_type __n) const
    { return _M_ht.elems_in_bucket(__n); }
};

template <class _Val, class _HashFcn, class _EqualKey, class _Alloc>
inline bool 
operator==(const hash_multiset<_Val,_HashFcn,_EqualKey,_Alloc>& __hs1,
           const hash_multiset<_Val,_HashFcn,_EqualKey,_Alloc>& __hs2)
{
  return __hs1._M_ht == __hs2._M_ht;
}

#ifdef __STL_FUNCTION_TMPL_PARTIAL_ORDER

template <class _Val, class _HashFcn, class _EqualKey, class _Alloc>
inline bool 
operator!=(const hash_multiset<_Val,_HashFcn,_EqualKey,_Alloc>& __hs1,
           const hash_multiset<_Val,_HashFcn,_EqualKey,_Alloc>& __hs2) {
  return !(__hs1 == __hs2);
}

template <class _Val, class _HashFcn, class _EqualKey, class _Alloc>
inline void 
swap(hash_multiset<_Val,_HashFcn,_EqualKey,_Alloc>& __hs1,
     hash_multiset<_Val,_HashFcn,_EqualKey,_Alloc>& __hs2) {
  __hs1.swap(__hs2);
}

#endif /* __STL_FUNCTION_TMPL_PARTIAL_ORDER */

// Specialization of insert_iterator so that it will work for hash_set
// and hash_multiset.

#ifdef __STL_CLASS_PARTIAL_SPECIALIZATION

template <class _Value, class _HashFcn, class _EqualKey, class _Alloc>
class insert_iterator<hash_set<_Value, _HashFcn, _EqualKey, _Alloc> > {
protected:
  typedef hash_set<_Value, _HashFcn, _EqualKey, _Alloc> _Container;
  _Container* container;
public:
  typedef _Container          container_type;
  typedef output_iterator_tag iterator_category;
  typedef void                value_type;
  typedef void                difference_type;
  typedef void                pointer;
  typedef void                reference;

  insert_iterator(_Container& __x) : container(&__x) {}
  insert_iterator(_Container& __x, typename _Container::iterator)
    : container(&__x) {}
  insert_iterator<_Container>&
  operator=(const typename _Container::value_type& __value) { 
    container->insert(__value);
    return *this;
  }
  insert_iterator<_Container>& operator*() { return *this; }
  insert_iterator<_Container>& operator++() { return *this; }
  insert_iterator<_Container>& operator++(int) { return *this; }
};

template <class _Value, class _HashFcn, class _EqualKey, class _Alloc>
class insert_iterator<hash_multiset<_Value, _HashFcn, _EqualKey, _Alloc> > {
protected:
  typedef hash_multiset<_Value, _HashFcn, _EqualKey, _Alloc> _Container;
  _Container* container;
  typename _Container::iterator iter;
public:
  typedef _Container          container_type;
  typedef output_iterator_tag iterator_category;
  typedef void                value_type;
  typedef void                difference_type;
  typedef void                pointer;
  typedef void                reference;

  insert_iterator(_Container& __x) : container(&__x) {}
  insert_iterator(_Container& __x, typename _Container::iterator)
    : container(&__x) {}
  insert_iterator<_Container>&
  operator=(const typename _Container::value_type& __value) { 
    container->insert(__value);
    return *this;
  }
  insert_iterator<_Container>& operator*() { return *this; }
  insert_iterator<_Container>& operator++() { return *this; }
  insert_iterator<_Container>& operator++(int) { return *this; }
};

#endif /* __STL_CLASS_PARTIAL_SPECIALIZATION */

#if defined(__sgi) && !defined(__GNUC__) && (_MIPS_SIM != _MIPS_SIM_ABI32)
#pragma reset woff 1174
#pragma reset woff 1375
#endif

__STL_END_NAMESPACE

#endif /* __SGI_STL_INTERNAL_HASH_SET_H */

// Local Variables:
// mode:C++
// End:
