# Supplementary material for: ZINBA integrates local covariates with DNA-seq data to identify broad and narrow regions of enrichment, even within amplified genomic regions
Source: Genome Biol. 2011 Jul 25;12(7):R67. doi: 10.1186/gb-2011-12-7-r67 (PMC3218829; doi:10.1186/gb-2011-12-7-r67)
Supplement: Additional file 3 — ZINBA version 2.0. A freeze of the ZINBA software as of 9 July 2011, which is included in the manuscript for archival purposes only. We recommend that users download ZINBA from our website [46] to ensure that the most up-to-date version is installed. [file gb-2011-12-7-r67-S3.GZ › zinba/src/stl/rope]

/*
 * Copyright (c) 1997
 * Silicon Graphics Computer Systems, Inc.
 *
 * Permission to use, copy, modify, distribute and sell this software
 * and its documentation for any purpose is hereby granted without fee,
 * provided that the above copyright notice appear in all copies and
 * that both that copyright notice and this permission notice appear
 * in supporting documentation.  Silicon Graphics makes no
 * representations about the suitability of this software for any
 * purpose.  It is provided "as is" without express or implied warranty.
 */

#ifndef __SGI_STL_ROPE
#define __SGI_STL_ROPE

#include <stl_algobase.h>
#include <stl_tempbuf.h>
#include <stl_algo.h>
#include <stl_function.h>
#include <stl_numeric.h>
#include <stl_alloc.h>
#include <stl_construct.h>
#include <stl_uninitialized.h>
#include <stl_hash_fun.h>
#include <stl_rope.h>

#endif /* __SGI_STL_ROPE */

// Local Variables:
// mode:C++
// End:
